# Supplementary material for: Protist-Type Lysozymes of the Nematode Caenorhabditis elegans Contribute to Resistance against Pathogenic Bacillus thuringiensis
Source: PLoS One. 2011 Sep 8;6(9):e24619. doi: 10.1371/journal.pone.0024619 (PMC3169628; doi:10.1371/journal.pone.0024619)
Supplement: Table S1 — Lists of significantly differentially regulated genes upon exposure of three C. elegans strains to nematocidal B. thuringiensis B-18247. (XLS) [file pone.0024619.s001.xls]

## Sheet: MY15-UP
List of significantly differentially UP-regulated genes after exposure of C.elegans strain MY15 to pathogenic B. thuringiensis B-18247 (Wormbase WB195)
EuGene	Gene WB ID	Gene Public Name	Ftest: p-value	Fold-change [ln(x)]	Category
T19D12.4	WBGene00020579	T19D12.4	0	2.86988	UP
T01D3.6	WBGene00011330	T01D3.6	0	2.38599	UP
T10H4.12	WBGene00000783	cpr-3	0	2.35797	UP
K11H12.4	WBGene00019660	K11H12.4	0	2.09344	UP
F53A9.2	WBGene00018725	F53A9.2	0	2.05349	UP
F53A9.1	WBGene00018724	F53A9.1	0	1.94512	UP
Y54G2A.14	WBGene00021879	clec-83	0	1.9449	UP
B0348.2	WBGene00015152	B0348.2	0	1.86913	UP
C17H12.8	WBGene00015933	C17H12.8	0	1.83733	UP
ZK6.11	WBGene00022645	ZK6.11	2.9976e-15	1.72806	UP
F55G11.7	WBGene00010127	F55G11.7	1.55431e-14	1.68226	UP
Y38E10A.5	WBGene00012583	clec-4	1.62093e-14	1.68121	UP
T01D3.6	WBGene00011330	T01D3.6	8.03801e-14	1.63571	UP
T24C4.4	WBGene00020760	T24C4.4	5.27356e-13	1.58076	UP
T09F5.9	WBGene00011668	clec-47	5.88085e-13	1.57752	UP
ZK896.4	WBGene00014135	ZK896.4	1.0848e-12	1.55919	UP
M01H9.5	WBGene00019721	M01H9.5	4.95481e-12	1.51279	UP
Y22F5A.4	WBGene00003090	lys-1	5.6849e-12	1.50853	UP
ZK896.7	WBGene00014138	clec-186	6.664e-12	1.50358	UP
M02F4.7	WBGene00019738	clec-265	1.05008e-11	1.48934	UP
ZK896.5	WBGene00014136	ZK896.5	6.61636e-11	1.43029	UP
ZK328.5	WBGene00003796	npp-10	8.79254e-11	1.42096	UP
F30B5.7	WBGene00017936	F30B5.7	2.33362e-10	1.38846	UP
F49H6.3	WBGene00009907	F49H6.3	2.64814e-10	1.3842	UP
T24B8.5	WBGene00011979	T24B8.5	2.64843e-10	1.3842	UP
B0228.4	WBGene00015061	tag-308	2.72273e-09	1.30326	UP
C25F6.2	WBGene00001006	dlg-1	2.78853e-09	1.30241	UP
M02H5.8	WBGene00019744	M02H5.8	3.78036e-09	1.29147	UP
Y22F5A.5	WBGene00003091	lys-2	4.75607e-09	1.28317	UP
C17H12.6	WBGene00015932	C17H12.6	6.57079e-09	1.27138	UP
K06A4.7	WBGene00010597	K06A4.7	1.22129e-08	1.24849	UP
F37C12.9	WBGene00004483	rps-14	1.88115e-08	1.2323	UP
C50F7.5	WBGene00016845	C50F7.5	2.01133e-08	1.22977	UP
F22H10.3	WBGene00017727	F22H10.3	6.68569e-08	1.18356	UP
F40H3.6	WBGene00018252	F40H3.6	7.22688e-08	1.1805	UP
F35E12.9	WBGene00009433	F35E12.9	9.89111e-08	1.16811	UP
ZK1058.2	WBGene00003930	pat-3	1.13411e-07	1.16267	UP
Y116A8C.40	WBGene00013812	Y116A8C.40	1.52127e-07	1.15091	UP
H20J04.4	WBGene00019219	H20J04.4	3.19353e-07	1.12071	UP
F37C12.1	WBGene00018149	F37C12.1	3.99895e-07	1.11139	UP
C44H9.5	WBGene00008100	C44H9.5	5.63074e-07	1.09708	UP
C18E3.5	WBGene00015974	C18E3.5	6.30821e-07	1.09229	UP
C46G7.1	WBGene00016721	C46G7.1	6.44227e-07	1.0914	UP
H11E01.3	WBGene00019188	H11E01.3	6.97884e-07	1.08801	UP
F14F8.8	WBGene00008816	F14F8.8	7.58162e-07	1.08449	UP
C30F12.2	WBGene00016261	C30F12.2	2.05666e-06	1.04123	UP
T05E8.3	WBGene00020263	T05E8.3	2.25588e-06	1.03714	UP
C43H6.7	WBGene00016620	C43H6.7	2.38049e-06	1.03475	UP
C04G6.5	WBGene00015455	C04G6.5	3.30078e-06	1.02013	UP
H03A11.2	WBGene00010357	H03A11.2	3.42473e-06	1.01847	UP
K01A2.3	WBGene00019278	K01A2.3	3.46173e-06	1.01798	UP
B0261.1	WBGene00015091	B0261.1	3.62517e-06	1.0159	UP
Y57A10B.4	WBGene00013276	sre-42	3.69083e-06	1.01509	UP
Y37A1B.2	WBGene00003086	lst-4	4.18534e-06	1.00938	UP
C04A11.3	WBGene00007287	gck-4	4.2084e-06	1.00913	UP
Y45G12B.2	WBGene00021563	Y45G12B.2	4.52985e-06	1.00578	UP
T01A4.1	WBGene00020131	gcy-28	5.29198e-06	0.998662	UP
F19B2.5	WBGene00008944	F19B2.5	5.97361e-06	0.993083	UP
C49C3.9	WBGene00008199	C49C3.9	6.59893e-06	0.988476	UP
K02E7.6	WBGene00019311	K02E7.6	7.69542e-06	0.981325	UP
Y119C1B.6	WBGene00022472	Y119C1B.6	8.25384e-06	0.97805	UP
W06B11.2	WBGene00004245	puf-9	8.3475e-06	0.977521	UP
T07G12.3	WBGene00011594	T07G12.3	8.73464e-06	0.975395	UP
Y54E2A.11	WBGene00001225	eif-3.B	1.20006e-05	0.960377	UP
W06E11.7	WBGene00021065	W06E11.7	1.24498e-05	0.958626	UP
F27C1.8	WBGene00001067	dpy-5	1.28365e-05	0.957166	UP
Y116A8C.3	WBGene00013784	Y116A8C.3	1.43648e-05	0.951779	UP
K03E6.7	WBGene00019365	K03E6.7	1.47045e-05	0.950657	UP
F53A9.7	WBGene00018730	F53A9.7	1.54483e-05	0.948282	UP
F22D3.2	WBGene00017699	F22D3.2	1.56272e-05	0.947727	UP
Y54F10AL.1	WBGene00021847	Y54F10AL.1	1.6402e-05	0.945392	UP
F44D12.10	WBGene00009687	F44D12.10	1.96802e-05	0.936552	UP
ZK1320.3	WBGene00014253	ZK1320.3	1.97859e-05	0.93629	UP
Y69A2AR.7	WBGene00022078	Y69A2AR.7	2.07363e-05	0.934001	UP
Y48B6A.5	WBGene00012979	Y48B6A.5	2.15894e-05	0.93203	UP
Y106G6E.6	WBGene00013709	csnk-1	2.37452e-05	0.927361	UP
C23H5.9	WBGene00001729	grl-20	2.39431e-05	0.926953	UP
C25B8.6	WBGene00003710	nhr-120	2.40886e-05	0.926655	UP
F56A8.3	WBGene00010139	F56A8.3	2.42004e-05	0.926427	UP
Y50C1A.1	WBGene00021733	Y50C1A.1	2.59444e-05	0.922996	UP
Y22F5A.6	WBGene00003092	lys-3	2.71751e-05	0.920705	UP
D2007.1	WBGene00017041	D2007.1	2.73834e-05	0.920327	UP
F44G4.8	WBGene00009717	dep-1	2.84131e-05	0.918497	UP
M01A10.3	WBGene00019693	M01A10.3	3.04823e-05	0.915004	UP
F42A10.1	WBGene00018339	abcf-3	3.06805e-05	0.914682	UP
T21B4.1	WBGene00011876	srz-6	3.52306e-05	0.907772	UP
Y38H8A.2	WBGene00012636	Y38H8A.2	3.62714e-05	0.906311	UP
R53.7	WBGene00011276	R53.7	4.04491e-05	0.900822	UP
Y54F10AM.4	WBGene00000464	ceh-44	4.32001e-05	0.897495	UP
F18A11.6	WBGene00008933	F18A11.6	4.3431e-05	0.897224	UP
F44A2.3	WBGene00018403	F44A2.3	4.35418e-05	0.897095	UP
T21G5.3	WBGene00001598	glh-1	4.43903e-05	0.896117	UP
T14G11.3	WBGene00020511	immt-1	4.6645e-05	0.8936	UP
K02G10.8	WBGene00001032	dnj-14	4.67494e-05	0.893486	UP
M163.7	WBGene00010939	M163.7	4.81762e-05	0.891956	UP
C14B1.4	WBGene00006474	tag-125	4.97004e-05	0.890368	UP
C42D4.1	WBGene00016594	C42D4.1	5.01343e-05	0.889924	UP
F55G11.5	WBGene00010125	dod-22	5.02741e-05	0.889782	UP
T04H1.2	WBGene00011449	T04H1.2	5.67462e-05	0.883579	UP
ZK353.2	WBGene00022698	ZK353.2	5.71677e-05	0.883198	UP
T10B9.9	WBGene00011678	T10B9.9	6.12625e-05	0.879636	UP
T23B5.3	WBGene00011940	T23B5.3	6.38742e-05	0.877479	UP
F41C3.1	WBGene00018267	F41C3.1	6.44712e-05	0.876998	UP
C18E3.3	WBGene00015972	C18E3.3	6.62763e-05	0.875569	UP
B0024.4	WBGene00007097	B0024.4	6.80793e-05	0.874177	UP
Y76A2B.2	WBGene00013574	Y76A2B.2	7.65481e-05	0.868074	UP
T21E12.2	WBGene00020654	T21E12.2	8.7493e-05	0.86107	UP
T09E11.8	WBGene00011657	T09E11.8	9.15047e-05	0.858709	UP
T24E12.5	WBGene00020774	T24E12.5	9.39865e-05	0.857297	UP
C34F6.10	WBGene00007944	C34F6.10	0.000100036	0.853997	UP
T01E8.3	WBGene00004038	plc-3	0.00010137	0.853294	UP
K01D12.13	WBGene00010472	cdr-7	0.000102965	0.852466	UP
F02A9.2	WBGene00001385	far-1	0.000107386	0.850232	UP
Y49F6B.4	WBGene00004896	smu-2	0.000146672	0.833496	UP
C46C11.1	WBGene00016704	C46C11.1	0.000149689	0.832392	UP
C04C11.2	WBGene00007296	C04C11.2	0.00015076	0.832005	UP
Y51H7BR.5	WBGene00021777	Y51H7BR.5	0.0001558	0.83022	UP
Y82E9BL.10	WBGene00022326	fbxa-14	0.000163713	0.827522	UP
ZC412.1	WBGene00013883	ZC412.1	0.000164215	0.827355	UP
F18G5.6	WBGene00017582	F18G5.6	0.000166082	0.826739	UP
W02C12.3	WBGene00020930	hlh-30	0.000182113	0.821697	UP
Y39A1A.3	WBGene00012643	Y39A1A.3	0.000183848	0.821177	UP
Y43F8B.3	WBGene00012814	Y43F8B.3	0.000187122	0.820207	UP
Y105E8A.2	WBGene00013667	Y105E8A.2	0.000198657	0.816914	UP
F35C5.6	WBGene00009394	clec-63	0.00020033	0.816452	UP
T17H7.7	WBGene00020551	T17H7.7	0.00020533	0.81509	UP
F39D8.1	WBGene00004123	pqn-36	0.000210578	0.813695	UP
F01D4.2	WBGene00008486	ugt-44	0.000210872	0.813617	UP
Y37D8A.10	WBGene00012550	Y37D8A.10	0.000225911	0.809796	UP
F13B10.2	WBGene00004414	rpl-3	0.000231074	0.808539	UP
F59H6.10	WBGene00019140	bath-3	0.000232215	0.808265	UP
ZK265.7	WBGene00013959	ZK265.7	0.000236799	0.807176	UP
F11D5.1	WBGene00017380	F11D5.1	0.000246516	0.804931	UP
F42G8.4	WBGene00004057	pmk-3	0.000246767	0.804874	UP
C07A9.7	WBGene00007403	set-3	0.000251457	0.803821	UP
C14F5.3	WBGene00006588	tnt-3	0.000253387	0.803393	UP
C05C12.6	WBGene00007338	C05C12.6	0.000259801	0.801993	UP
T12G3.1	WBGene00011737	T12G3.1	0.000261761	0.801571	UP
F46H5.7	WBGene00018522	F46H5.7	0.000264068	0.801079	UP
T08A11.1	WBGene00011604	T08A11.1	0.000269087	0.800022	UP
Y94H6A.1	WBGene00022374	nhr-277	0.0002717	0.799478	UP
T22F7.1	WBGene00020701	T22F7.1	0.000273027	0.799204	UP
K05B2.5	WBGene00003986	pes-22	0.000304938	0.792966	UP
F25G6.7	WBGene00017798	F25G6.7	0.000306766	0.792627	UP
Y5F2A.1	WBGene00012382	ttr-16	0.000309701	0.792088	UP
T01H3.4	WBGene00011350	T01H3.4	0.000318936	0.79042	UP
K04F10.4	WBGene00000254	bli-4	0.000330729	0.788356	UP
C27A2.3	WBGene00002068	ify-1	0.000331658	0.788196	UP
K10D11.2	WBGene00010746	K10D11.2	0.000343153	0.786253	UP
EEED8.15	WBGene00017143	EEED8.15	0.000347875	0.785473	UP
C31H1.6	WBGene00016289	lntl-1	0.000348513	0.785369	UP
C05B5.7	WBGene00004344	rgs-1	0.000368162	0.78223	UP
Y110A7A.18	WBGene00004094	ppw-2	0.00037443	0.781262	UP
C25D7.2	WBGene00007715	C25D7.2	0.000393029	0.778475	UP
W02B12.12	WBGene00012207	W02B12.12	0.000394443	0.778268	UP
F53G2.8	WBGene00018770	F53G2.8	0.000399361	0.777554	UP
Y39A1A.15	WBGene00000566	cnt-2	0.000413067	0.775607	UP
T28A8.7	WBGene00003373	mlh-1	0.000441076	0.77181	UP
Y57A10B.1	WBGene00013273	Y57A10B.1	0.000445343	0.771251	UP
Y22D7AL.15	WBGene00021253	Y22D7AL.15	0.0004797	0.766926	UP
F13H10.6	WBGene00008777	F13H10.6	0.00048257	0.766578	UP
F53A9.6	WBGene00018729	F53A9.6	0.000493723	0.765243	UP
F35H8.7	WBGene00006938	wee-1.1	0.000511588	0.763163	UP
ZC434.5	WBGene00001337	ers-2	0.000513827	0.762907	UP
C14C10.2	WBGene00007585	C14C10.2	0.000515794	0.762683	UP
F25H2.11	WBGene00009122	tct-1	0.000520637	0.762135	UP
K09F6.2	WBGene00019585	K09F6.2	0.00053063	0.761019	UP
C35C5.3	WBGene00007955	C35C5.3	0.000532214	0.760844	UP
F08B4.2	WBGene00000397	cdh-5	0.000535693	0.760461	UP
F56H6.3	WBGene00010164	F56H6.3	0.000549213	0.758995	UP
F28B3.5	WBGene00017886	F28B3.5	0.000556349	0.758234	UP
ZK617.1	WBGene00006759	unc-22	0.00055832	0.758026	UP
F17C11.11	WBGene00008922	F17C11.11	0.000558534	0.758003	UP
F54D7.6	WBGene00023067	F54D7.6	0.000577763	0.756006	UP
R03E9.3	WBGene00019844	abts-4	0.000578726	0.755907	UP
M03C11.6	WBGene00010843	M03C11.6	0.000592302	0.754536	UP
F52H3.7	WBGene00002265	lec-2	0.000594496	0.754317	UP
C37H5.9	WBGene00003528	nas-9	0.000615908	0.75222	UP
F42G8.8	WBGene00018359	F42G8.8	0.000624295	0.751417	UP
F49E10.5	WBGene00006424	ctbp-1	0.000627311	0.751131	UP
Y58A7A.3	WBGene00021977	Y58A7A.3	0.000690959	0.745369	UP
T08G11.3	WBGene00011630	T08G11.3	0.000711358	0.743626	UP
C46F2.1	WBGene00016714	C46F2.1	0.000729265	0.742135	UP
F55B11.4	WBGene00010086	F55B11.4	0.000756906	0.739898	UP
R74.8	WBGene00011282	R74.8	0.00077361	0.738582	UP
F54D5.4	WBGene00010050	F54D5.4	0.000795276	0.736915	UP
F59F5.6	WBGene00006364	syd-2	0.000797586	0.736739	UP
Y55F3AM.4	WBGene00021922	atg-3	0.000801652	0.736432	UP
C16B8.3	WBGene00015823	C16B8.3	0.000808733	0.7359	UP
F13A7.11	WBGene00008726	F13A7.11	0.00081009	0.735799	UP
C47G2.5	WBGene00008166	C47G2.5	0.000849077	0.73295	UP
F25E2.4	WBGene00002058	ifd-2	0.00089307	0.729877	UP
C17H12.13	WBGene00015938	C17H12.13	0.000893905	0.72982	UP
ZK520.2	WBGene00004796	sid-2	0.000900353	0.729382	UP
C17E4.6	WBGene00007645	C17E4.6	0.000914332	0.728442	UP
F57A8.1	WBGene00010177	F57A8.1	0.000917075	0.728259	UP
C26F1.9	WBGene00004453	rpl-39	0.000917652	0.728221	UP
F33A8.7	WBGene00009355	F33A8.7	0.000918783	0.728146	UP
ZK673.2	WBGene00014058	ZK673.2	0.000920874	0.728007	UP
F18E9.3	WBGene00017569	F18E9.3	0.000940327	0.726729	UP
K07E12.1	WBGene00000998	dig-1	0.000942096	0.726614	UP
M79.1	WBGene00000018	abl-1	0.000944098	0.726484	UP
Y75B8A.35	WBGene00006986	zip-1	0.000950956	0.726041	UP
F32A7.5	WBGene00009306	F32A7.5	0.000952313	0.725954	UP
F55H2.6	WBGene00000550	clu-1	0.000958122	0.725582	UP
T22B11.4	WBGene00020678	T22B11.4	0.00096997	0.724828	UP
F21C10.11	WBGene00017660	F21C10.11	0.000972825	0.724648	UP
B0302.1	WBGene00002207	kin-25	0.000992662	0.723409	UP
T09A5.11	WBGene00011638	T09A5.11	0.0010074	0.722504	UP
C23G10.2	WBGene00016011	C23G10.2	0.00101596	0.721984	UP
C02C6.3	WBGene00007261	C02C6.3	0.00102753	0.721286	UP
T11G6.1	WBGene00002001	hrs-1	0.00106868	0.718865	UP
PAR2.3	WBGene00019801	aak-1	0.00107047	0.718762	UP
F28H1.1	WBGene00017908	F28H1.1	0.00107915	0.718263	UP
F58A4.7	WBGene00001955	hlh-11	0.00110198	0.716968	UP
F56C9.11	WBGene00018954	F56C9.11	0.00112122	0.715896	UP
K11G12.4	WBGene00004876	smf-1	0.00112264	0.715818	UP
F07C4.2	WBGene00017199	clec-45	0.0011255	0.71566	UP
C53B7.3	WBGene00016894	C53B7.3	0.00112604	0.71563	UP
F54E7.5	WBGene00018828	sdz-21	0.00113143	0.715334	UP
C06B8.8	WBGene00004452	rpl-38	0.00115502	0.714053	UP
T28B4.3	WBGene00020886	ttr-6	0.00117729	0.712866	UP
Y71G12B.7	WBGene00022147	Y71G12B.7	0.00120209	0.711569	UP
C07G1.3	WBGene00003961	pct-1	0.00120783	0.711272	UP
T20F5.6	WBGene00020628	T20F5.6	0.00122956	0.71016	UP
ZK1055.3	WBGene00022844	ZK1055.3	0.00124148	0.709557	UP
Y66H1B.3	WBGene00022049	Y66H1B.3	0.00126013	0.708625	UP
T01G1.3	WBGene00011338	T01G1.3	0.00127521	0.707881	UP
C53C11.3	WBGene00004220	ptr-5	0.00131256	0.706072	UP
R10D12.14	WBGene00011195	R10D12.14	0.00131735	0.705844	UP
R74.5	WBGene00011279	asd-1	0.00133358	0.705075	UP
F27E11.3	WBGene00000478	cfz-2	0.00134811	0.704395	UP
F42A8.3	WBGene00009627	F42A8.3	0.00142618	0.700848	UP
F37C4.5	WBGene00018145	F37C4.5	0.00147824	0.698581	UP
T04H1.1	WBGene00011448	tag-348	0.00148901	0.698122	UP
K09C6.6	WBGene00019560	K09C6.6	0.0015163	0.69697	UP
F09B9.1	WBGene00008602	oac-14	0.00153731	0.696097	UP
C15H11.7	WBGene00003922	pas-1	0.00156187	0.69509	UP
Note: All gene names are according to Wormbase version WB195
Note: Significance of differential expression was inferred with F tests using the R/MAANOVA package
Note: A particular gene may be present more than once if different oligos on the microarray yielded signficant results during R/MAANOVA-based analysis
Note: Data are sorted according to decreasing fold changes

## Sheet: MY15-DOWN
List of significantly differentially DOWN-regulated genes after exposure of C.elegans strain MY15 to pathogenic B. thuringiensis B-18247 (Wormbase WB195)
EuGene	Gene WB ID	Gene Public Name	Ftest: p-value	Fold-change [ln(x)]	Category
F15E11.1	WBGene00017490	F15E11.1	0	-3.43197	DOWN
F58B3.1	WBGene00003093	lys-4	0	-2.73152	DOWN
F17E9.11	WBGene00003099	lys-10	0	-2.50655	DOWN
F58B3.2	WBGene00003094	lys-5	0	-2.48578	DOWN
F15E11.14	WBGene00017500	F15E11.14	0	-2.34331	DOWN
F58B3.2	WBGene00003094	lys-5	0	-2.16856	DOWN
F58B3.1	WBGene00003093	lys-4	0	-2.16657	DOWN
F11G11.12	WBGene00000649	col-73	0	-2.03677	DOWN
Y116F11A.1	WBGene00013816	Y116F11A.1	0	-1.92954	DOWN
Y57A10A.11	WBGene00004394	rol-1	1.11022e-16	-1.82288	DOWN
T08A9.12	WBGene00004987	spp-2	1.11022e-16	-1.82233	DOWN
Y116F11B.3	WBGene00003959	pcp-4	7.77156e-16	-1.7567	DOWN
ZK909.3	WBGene00014148	ZK909.3	5.77316e-15	-1.70144	DOWN
ZC404.11	WBGene00022605	ZC404.11	1.11022e-14	-1.68305	DOWN
Y39B6A.1	WBGene00012664	Y39B6A.1	1.38778e-14	-1.67688	DOWN
F53A9.9	WBGene00018732	F53A9.9	1.43219e-14	-1.67609	DOWN
C35B8.1	WBGene00000748	col-175	2.12053e-14	-1.665	DOWN
W07B8.5	WBGene00000785	cpr-5	3.60822e-14	-1.65002	DOWN
F59E12.12	WBGene00000252	bli-2	8.49321e-14	-1.62557	DOWN
C45G7.3	WBGene00016670	ilys-3	9.83658e-14	-1.62134	DOWN
C55B7.4	WBGene00016943	acdh-1	2.96652e-13	-1.5892	DOWN
K04E7.3	WBGene00003551	nas-33	3.74811e-13	-1.58231	DOWN
T25C12.2	WBGene00004994	spp-9	4.29101e-13	-1.57831	DOWN
Y65B4BR.6	WBGene00001725	grl-16	8.05356e-13	-1.55957	DOWN
ZK1321.2	WBGene00014261	ZK1321.2	1.24045e-12	-1.54659	DOWN
F18E9.6	WBGene00017572	F18E9.6	1.60705e-12	-1.53876	DOWN
K08H10.7	WBGene00004323	rde-1	1.74383e-12	-1.53628	DOWN
W07A12.5	WBGene00000654	col-78	2.16349e-12	-1.52971	DOWN
F26B1.4	WBGene00000634	col-58	2.52109e-12	-1.52504	DOWN
C53D5.4	WBGene00016905	ztf-3	3.25417e-12	-1.51721	DOWN
C35B1.4	WBGene00016434	C35B1.4	3.40328e-12	-1.51584	DOWN
K09H9.3	WBGene00000626	col-49	4.30189e-12	-1.50861	DOWN
F22F4.2	WBGene00002125	inx-3	6.6519e-12	-1.49508	DOWN
F14D2.4	WBGene00017452	bath-29	7.68163e-12	-1.49058	DOWN
C52E4.1	WBGene00000781	cpr-1	1.98518e-11	-1.46061	DOWN
W03A5.3	WBGene00001731	grl-22	2.5002e-11	-1.45323	DOWN
ZK1307.3	WBGene00014246	ZK1307.3	2.58771e-11	-1.45213	DOWN
R186.7	WBGene00011308	R186.7	3.25101e-11	-1.4448	DOWN
F47F6.4	WBGene00018574	F47F6.4	3.80403e-11	-1.43973	DOWN
C28H8.7	WBGene00016198	C28H8.7	4.05131e-11	-1.43769	DOWN
C36F7.1	WBGene00007984	irx-1	6.02767e-11	-1.42477	DOWN
T02G5.7	WBGene00020166	T02G5.7	8.28294e-11	-1.41436	DOWN
T17H7.4	WBGene00001573	gei-16	9.93425e-11	-1.40837	DOWN
F35E12.3	WBGene00009427	fbxa-181	1.44766e-10	-1.39589	DOWN
ZK488.10	WBGene00004176	pqn-97	1.82912e-10	-1.38808	DOWN
F58D5.2	WBGene00010242	F58D5.2	2.37557e-10	-1.3793	DOWN
F10D7.3	WBGene00017340	F10D7.3	2.99415e-10	-1.37149	DOWN
F18A1.3	WBGene00003044	lir-1	4.05788e-10	-1.36116	DOWN
C45G7.3	WBGene00016670	ilys-3	5.38134e-10	-1.3515	DOWN
C34F11.4	WBGene00003443	msp-50	7.76577e-10	-1.33885	DOWN
K11G9.6	WBGene00003473	mtl-1	8.08588e-10	-1.33745	DOWN
ZK666.2	WBGene00014042	ZK666.2	8.92256e-10	-1.33403	DOWN
K10G6.3	WBGene00004751	sea-2	1.19857e-09	-1.32374	DOWN
W04B5.5	WBGene00021022	W04B5.5	1.57752e-09	-1.31408	DOWN
K05F1.2	WBGene00003469	msp-142	1.59679e-09	-1.31365	DOWN
ZK742.3	WBGene00022813	ZK742.3	1.68708e-09	-1.31171	DOWN
K08B5.1	WBGene00019518	K08B5.1	1.99984e-09	-1.30569	DOWN
W03F11.3	WBGene00021006	dct-9	2.15548e-09	-1.30303	DOWN
Y54G11A.13	WBGene00013220	ctl-3	2.18679e-09	-1.30252	DOWN
Y43D4A.4	WBGene00012790	Y43D4A.4	2.70938e-09	-1.29488	DOWN
Y45F3A.9	WBGene00012864	Y45F3A.9	2.72425e-09	-1.29468	DOWN
F38B6.5	WBGene00000745	col-172	3.02268e-09	-1.29096	DOWN
K08F4.8	WBGene00003434	msp-38	4.04146e-09	-1.2805	DOWN
F47A4.1	WBGene00009799	lgc-47	4.54618e-09	-1.27624	DOWN
T14G10.2	WBGene00004254	pxf-1	5.74512e-09	-1.26773	DOWN
F55C9.11	WBGene00010107	F55C9.11	6.06796e-09	-1.26574	DOWN
C03D6.4	WBGene00003800	npp-14	6.50651e-09	-1.26318	DOWN
F22A3.6	WBGene00017691	ilys-5	6.59108e-09	-1.26271	DOWN
T08G5.10	WBGene00003474	mtl-2	6.93387e-09	-1.26085	DOWN
K07F5.2	WBGene00003425	msp-10	7.72728e-09	-1.25687	DOWN
F44C4.3	WBGene00000784	cpr-4	8.26446e-09	-1.2544	DOWN
F35E2.5	WBGene00009412	F35E2.5	1.06017e-08	-1.24519	DOWN
C02E7.7	WBGene00015340	C02E7.7	1.07108e-08	-1.24481	DOWN
C39E9.9	WBGene00000706	col-132	1.15341e-08	-1.24206	DOWN
F10A3.2	WBGene00008632	fbxa-88	1.16988e-08	-1.24153	DOWN
F15H10.3	WBGene00000144	apc-10	1.34502e-08	-1.23633	DOWN
T19B10.4	WBGene00004152	pqn-70	1.34567e-08	-1.23631	DOWN
T13F2.11	WBGene00003465	msp-78	1.41106e-08	-1.23454	DOWN
B0212.4	WBGene00015038	B0212.4	1.47705e-08	-1.23283	DOWN
K09F5.3	WBGene00004999	spp-14	1.8603e-08	-1.22416	DOWN
C25B8.3	WBGene00000786	cpr-6	2.58219e-08	-1.21174	DOWN
K01A6.4	WBGene00010446	K01A6.4	2.58328e-08	-1.21172	DOWN
F28D1.5	WBGene00009215	thn-2	2.71056e-08	-1.20989	DOWN
C36B1.1	WBGene00000527	cle-1	3.04455e-08	-1.20545	DOWN
F41H10.8	WBGene00001244	elo-6	3.07468e-08	-1.20507	DOWN
F54D5.7	WBGene00010052	F54D5.7	3.65965e-08	-1.19839	DOWN
C27H6.4	WBGene00007786	rmd-2	3.67687e-08	-1.19821	DOWN
C02E7.6	WBGene00015339	C02E7.6	4.57587e-08	-1.18977	DOWN
F57F5.1	WBGene00010204	F57F5.1	4.89326e-08	-1.18717	DOWN
W03D2.1	WBGene00004157	pqn-75	4.96357e-08	-1.18661	DOWN
ZK354.11	WBGene00003452	msp-59	5.29982e-08	-1.18407	DOWN
C18B2.1	WBGene00015952	C18B2.1	5.4768e-08	-1.18279	DOWN
Y105C5B.19	WBGene00013658	Y105C5B.19	5.54232e-08	-1.18232	DOWN
C48D5.2	WBGene00004213	ptp-1	6.42779e-08	-1.17654	DOWN
F46E10.2	WBGene00018489	F46E10.2	6.63516e-08	-1.17529	DOWN
ZK354.5	WBGene00003444	msp-51	6.66828e-08	-1.1751	DOWN
F01G12.5	WBGene00002280	let-2	6.69546e-08	-1.17494	DOWN
F37B1.1	WBGene00001772	gst-24	6.93502e-08	-1.17356	DOWN
T22C1.8	WBGene00011918	T22C1.8	7.04497e-08	-1.17294	DOWN
C52E2.8	WBGene00016887	C52E2.8	7.51019e-08	-1.17043	DOWN
R02D5.7	WBGene00010980	R02D5.7	7.99856e-08	-1.16795	DOWN
C04F6.1	WBGene00006929	vit-5	8.79269e-08	-1.16422	DOWN
W09G10.1	WBGene00000648	col-72	9.32379e-08	-1.16189	DOWN
Y45F10A.3	WBGene00012866	Y45F10A.3	9.4599e-08	-1.16132	DOWN
F46F6.1	WBGene00004375	rme-4	1.10159e-07	-1.15527	DOWN
T22H2.5	WBGene00011935	scrm-1	1.10539e-07	-1.15514	DOWN
H35B03.2	WBGene00019264	H35B03.2	1.13386e-07	-1.15412	DOWN
K07F5.3	WBGene00003449	msp-56	1.21619e-07	-1.15133	DOWN
W02B3.6	WBGene00020926	W02B3.6	1.25713e-07	-1.15	DOWN
H22K11.1	WBGene00000216	asp-3	1.41445e-07	-1.14528	DOWN
F28H7.3	WBGene00009237	F28H7.3	1.55855e-07	-1.14138	DOWN
ZK632.10	WBGene00014017	ZK632.10	1.56147e-07	-1.1413	DOWN
F46B6.10	WBGene00009775	F46B6.10	1.62913e-07	-1.1396	DOWN
F58A6.9	WBGene00019026	F58A6.9	1.87824e-07	-1.13384	DOWN
C01B12.1	WBGene00005017	sqt-2	2.00996e-07	-1.1311	DOWN
Y49F6B.10	WBGene00000647	col-71	2.09822e-07	-1.12935	DOWN
F41G4.7	WBGene00018310	F41G4.7	2.26414e-07	-1.12625	DOWN
C08E3.7	WBGene00015599	fbxa-164	2.33533e-07	-1.12499	DOWN
T20B6.1	WBGene00020597	T20B6.1	2.37443e-07	-1.12431	DOWN
K06B9.4	WBGene00019441	K06B9.4	2.4843e-07	-1.12246	DOWN
C32H11.6	WBGene00007869	C32H11.6	2.61444e-07	-1.12037	DOWN
T19B10.4	WBGene00004152	pqn-70	2.76791e-07	-1.11803	DOWN
W03D2.7	WBGene00020982	W03D2.7	2.78652e-07	-1.11776	DOWN
D1054.9	WBGene00008376	D1054.9	2.872e-07	-1.11652	DOWN
T07D4.4	WBGene00011580	ddx-19	4.62874e-07	-1.09674	DOWN
R05F9.3	WBGene00003430	msp-32	5.34783e-07	-1.09069	DOWN
R01B10.5	WBGene00019807	jamp-1	5.57492e-07	-1.08894	DOWN
F58E1.4	WBGene00019036	F58E1.4	5.93981e-07	-1.08627	DOWN
C17B7.5	WBGene00015879	C17B7.5	6.2446e-07	-1.08416	DOWN
T05G5.6	WBGene00001155	ech-6	7.556e-07	-1.07608	DOWN
F42G4.6	WBGene00009643	F42G4.6	7.55844e-07	-1.07606	DOWN
ZK1290.3	WBGene00004398	rol-8	7.58531e-07	-1.07591	DOWN
F52H3.2	WBGene00009944	F52H3.2	7.73622e-07	-1.07507	DOWN
ZC84.1	WBGene00013846	ZC84.1	8.42324e-07	-1.07144	DOWN
F19B10.6	WBGene00017588	F19B10.6	8.60318e-07	-1.07054	DOWN
C25A8.1	WBGene00016082	C25A8.1	8.67058e-07	-1.07021	DOWN
F58G6.7	WBGene00010277	F58G6.7	9.11332e-07	-1.06808	DOWN
ZK6.7	WBGene00022642	ZK6.7	9.96273e-07	-1.06425	DOWN
C35A5.3	WBGene00007947	C35A5.3	1.09653e-06	-1.06013	DOWN
C49F5.6	WBGene00008210	C49F5.6	1.13615e-06	-1.05859	DOWN
W03F8.9	WBGene00020997	gpa-18	1.15955e-06	-1.05771	DOWN
C18H7.2	WBGene00002140	inx-18	1.22124e-06	-1.05547	DOWN
Y74E4A.1	WBGene00022283	lgc-27	1.31425e-06	-1.05229	DOWN
F11C7.3	WBGene00006886	vap-1	1.38832e-06	-1.0499	DOWN
F25B4.2	WBGene00017766	F25B4.2	1.49485e-06	-1.04668	DOWN
C04A2.7	WBGene00001023	dnj-5	1.5329e-06	-1.04559	DOWN
ZK1251.6	WBGene00003463	msp-76	1.56096e-06	-1.04479	DOWN
Y41D4A.2	WBGene00000682	col-108	1.57384e-06	-1.04443	DOWN
C36A4.6	WBGene00007967	cyp-25A4	1.61802e-06	-1.04322	DOWN
F46C8.8	WBGene00018487	F46C8.8	1.63334e-06	-1.04281	DOWN
T07A9.2	WBGene00001338	ers-3	1.84267e-06	-1.03752	DOWN
B0462.1	WBGene00007181	B0462.1	1.88041e-06	-1.03662	DOWN
R01H10.3	WBGene00000768	cor-1	1.89931e-06	-1.03618	DOWN
C36E8.5	WBGene00006537	tbb-2	1.94633e-06	-1.03511	DOWN
F23H11.1	WBGene00017757	bra-2	1.97858e-06	-1.03438	DOWN
K05F1.7	WBGene00003456	msp-63	1.98396e-06	-1.03426	DOWN
B0457.1	WBGene00002251	lat-1	2.11205e-06	-1.0315	DOWN
T22H6.7	WBGene00000017	abf-6	2.1382e-06	-1.03095	DOWN
T22H6.5	WBGene00000016	abf-5	2.15776e-06	-1.03055	DOWN
F15H10.2	WBGene00000602	col-13	2.16065e-06	-1.03049	DOWN
B0507.10	WBGene00015227	B0507.10	2.22236e-06	-1.02924	DOWN
B0041.8	WBGene00015011	B0041.8	2.39359e-06	-1.02595	DOWN
F58D2.2	WBGene00010241	F58D2.2	2.48454e-06	-1.02429	DOWN
Y41D4A.2	WBGene00000682	col-108	2.55983e-06	-1.02296	DOWN
Y23H5A.8	WBGene00023172	Y23H5A.8	2.73584e-06	-1.01999	DOWN
F13B9.8	WBGene00001425	fis-2	2.81655e-06	-1.01869	DOWN
R07E3.6	WBGene00011107	R07E3.6	2.93129e-06	-1.0169	DOWN
Y45G12B.1	WBGene00021562	nuo-5	2.93948e-06	-1.01678	DOWN
W06B11.4	WBGene00001984	hog-1	3.126e-06	-1.01402	DOWN
B0350.2	WBGene00006780	unc-44	3.13656e-06	-1.01387	DOWN
Y71G10AL.1	WBGene00022134	Y71G10AL.1	3.24372e-06	-1.01236	DOWN
Y41D4A.5	WBGene00021507	Y41D4A.5	3.24406e-06	-1.01235	DOWN
C34F11.6	WBGene00003442	msp-49	3.50827e-06	-1.00882	DOWN
F22D6.10	WBGene00000636	col-60	3.7629e-06	-1.00565	DOWN
K12G11.3	WBGene00010790	sodh-1	3.87067e-06	-1.00437	DOWN
Y56A3A.29	WBGene00013241	ung-1	4.22137e-06	-1.00044	DOWN
Y54G2A.33	WBGene00021895	clec-84	4.27825e-06	-0.999826	DOWN
F55G1.6	WBGene00018902	F55G1.6	4.33827e-06	-0.999192	DOWN
B0041.1	WBGene00015006	B0041.1	4.83138e-06	-0.994277	DOWN
F36F2.5	WBGene00006525	tax-2	4.94073e-06	-0.993253	DOWN
T22D1.11	WBGene00020688	T22D1.11	5.28962e-06	-0.990123	DOWN
D1065.5	WBGene00005421	srh-211	5.56838e-06	-0.987762	DOWN
T17H7.4	WBGene00001573	gei-16	5.60851e-06	-0.987431	DOWN
C17D12.1	WBGene00007637	C17D12.1	5.74114e-06	-0.986354	DOWN
ZK1058.4	WBGene00014204	ccdc-47	6.29023e-06	-0.982136	DOWN
T17H7.4	WBGene00001573	gei-16	6.54358e-06	-0.980308	DOWN
C18C4.2	WBGene00000477	cft-1	6.75918e-06	-0.978804	DOWN
E03G2.2	WBGene00003409	mrp-3	7.06801e-06	-0.976728	DOWN
F47C12.2	WBGene00018547	clec-78	7.43122e-06	-0.974395	DOWN
cTel55X.1	WBGene00007068	cTel55X.1	7.52922e-06	-0.973784	DOWN
E01G4.6	WBGene00008448	E01G4.6	7.58498e-06	-0.97344	DOWN
ZK6.7	WBGene00022642	ZK6.7	7.81497e-06	-0.972046	DOWN
Y105E8A.3	WBGene00013668	Y105E8A.3	8.11603e-06	-0.970279	DOWN
M03A1.3	WBGene00019746	M03A1.3	8.15776e-06	-0.970039	DOWN
Y9D1A.1	WBGene00021186	Y9D1A.1	8.27421e-06	-0.969375	DOWN
T10D4.5	WBGene00005292	srh-71	8.52013e-06	-0.968003	DOWN
ZC8.4	WBGene00022500	lfi-1	8.68032e-06	-0.967129	DOWN
K12H4.7	WBGene00019682	K12H4.7	8.79013e-06	-0.966539	DOWN
T27D12.3	WBGene00012086	clec-144	9.13532e-06	-0.964729	DOWN
T23E1.2	WBGene00020729	T23E1.2	9.94995e-06	-0.960703	DOWN
Y37A1B.11	WBGene00001190	egl-23	1.00354e-05	-0.960299	DOWN
C34G6.3	WBGene00016420	C34G6.3	1.00773e-05	-0.960102	DOWN
Y39E4A.2	WBGene00012712	ttm-1	1.06255e-05	-0.957597	DOWN
F40H6.2	WBGene00018254	F40H6.2	1.33109e-05	-0.946872	DOWN
K12H4.7	WBGene00019682	K12H4.7	1.44713e-05	-0.942865	DOWN
K04C1.4	WBGene00010554	K04C1.4	1.55113e-05	-0.939527	DOWN
C42C1.12	WBGene00016590	C42C1.12	1.6316e-05	-0.937087	DOWN
F15H10.2	WBGene00000602	col-13	1.66769e-05	-0.936029	DOWN
VZK822L.1	WBGene00001398	fat-6	1.70243e-05	-0.935032	DOWN
K08D8.3	WBGene00010657	K08D8.3	1.71073e-05	-0.934797	DOWN
Y47D3A.10	WBGene00006553	tbx-34	1.85023e-05	-0.930995	DOWN
R09A8.4	WBGene00000755	col-182	1.98901e-05	-0.927475	DOWN
F59C12.2	WBGene00004776	ser-1	2.11048e-05	-0.924581	DOWN
F10E9.6	WBGene00003243	mig-10	2.20126e-05	-0.92252	DOWN
F26A1.4	WBGene00017803	F26A1.4	2.2315e-05	-0.921851	DOWN
F20A1.10	WBGene00017621	F20A1.10	2.24752e-05	-0.9215	DOWN
R07E3.2	WBGene00011103	R07E3.2	2.26213e-05	-0.921183	DOWN
F23H11.8	WBGene00003969	pef-1	2.28919e-05	-0.920599	DOWN
C07E3.4	WBGene00007415	C07E3.4	2.29259e-05	-0.920526	DOWN
F19F10.4	WBGene00017600	ttr-10	2.32889e-05	-0.919755	DOWN
F14B8.4	WBGene00017446	F14B8.4	2.40897e-05	-0.918093	DOWN
T02H6.6	WBGene00020176	T02H6.6	2.46955e-05	-0.91687	DOWN
ZK180.5	WBGene00022679	ZK180.5	2.63803e-05	-0.913614	DOWN
C23F12.2	WBGene00016007	flnb-1	2.76099e-05	-0.911359	DOWN
ZC477.1	WBGene00006052	ssq-3	2.81442e-05	-0.91041	DOWN
ZK228.7	WBGene00005394	srh-179	2.86385e-05	-0.909546	DOWN
W06D12.2	WBGene00006692	twk-42	2.90538e-05	-0.908831	DOWN
F23H12.4	WBGene00005018	sqt-3	2.96215e-05	-0.90787	DOWN
ZK993.1	WBGene00022837	ceh-45	3.02076e-05	-0.906896	DOWN
K09H11.1	WBGene00019599	K09H11.1	3.0293e-05	-0.906755	DOWN
H23N18.5	WBGene00019236	H23N18.5	3.05418e-05	-0.906348	DOWN
F32G8.5	WBGene00000725	col-152	3.1524e-05	-0.904771	DOWN
F58A6.8	WBGene00003438	msp-45	3.17255e-05	-0.904453	DOWN
F58F6.1	WBGene00000678	col-104	3.20018e-05	-0.904021	DOWN
W09D6.1	WBGene00012356	W09D6.1	3.31034e-05	-0.902331	DOWN
Y48G9A.7	WBGene00021701	Y48G9A.7	3.74697e-05	-0.896119	DOWN
Y23H5B.7	WBGene00021278	Y23H5B.7	3.87913e-05	-0.894374	DOWN
C05D10.1	WBGene00015477	C05D10.1	3.93437e-05	-0.893661	DOWN
F42A9.6	WBGene00018335	F42A9.6	4.03625e-05	-0.892371	DOWN
W09C3.1	WBGene00021109	W09C3.1	4.28524e-05	-0.889345	DOWN
ZC412.6	WBGene00013887	nspa-5	4.31422e-05	-0.889003	DOWN
F09B12.3	WBGene00008607	F09B12.3	4.33461e-05	-0.888764	DOWN
F54F3.3	WBGene00010062	F54F3.3	4.4811e-05	-0.887079	DOWN
F09G8.3	WBGene00017319	F09G8.3	4.5834e-05	-0.885932	DOWN
W04H10.4	WBGene00021032	clec-118	4.58524e-05	-0.885912	DOWN
Y23H5B.9	WBGene00021280	nspd-8	4.79305e-05	-0.883657	DOWN
T25B9.5	WBGene00012011	T25B9.5	5.07297e-05	-0.880762	DOWN
F53B7.3	WBGene00009966	F53B7.3	5.0828e-05	-0.880663	DOWN
C34H4.4	WBGene00000681	col-107	5.29007e-05	-0.878619	DOWN
C07B5.5	WBGene00003828	nuc-1	5.32769e-05	-0.878256	DOWN
F19G12.1	WBGene00017609	F19G12.1	5.36619e-05	-0.877887	DOWN
C06A5.4	WBGene00015502	C06A5.4	5.4214e-05	-0.877362	DOWN
T03E6.7	WBGene00000776	cpl-1	5.55465e-05	-0.876117	DOWN
R09F10.6	WBGene00005237	srh-11	5.60507e-05	-0.875653	DOWN
Y65B4BR.1	WBGene00022040	Y65B4BR.1	5.6959e-05	-0.874827	DOWN
ZK6.3	WBGene00022638	scl-27	5.88817e-05	-0.873119	DOWN
R12E2.15	WBGene00020040	R12E2.15	5.8957e-05	-0.873054	DOWN
ZK287.6	WBGene00013966	ztf-9	5.91875e-05	-0.872853	DOWN
C25B8.3	WBGene00000786	cpr-6	6.01732e-05	-0.872002	DOWN
C05C10.4	WBGene00007331	C05C10.4	6.72113e-05	-0.866283	DOWN
C50E10.9	WBGene00016832	sre-49	6.9443e-05	-0.864588	DOWN
H27M09.4	WBGene00001075	dpy-14	7.01619e-05	-0.864053	DOWN
T01G9.6	WBGene00002196	kin-10	7.09919e-05	-0.863441	DOWN
Y41E3.4	WBGene00001336	ers-1	7.16657e-05	-0.86295	DOWN
C35D10.11	WBGene00016447	C35D10.11	7.26551e-05	-0.862236	DOWN
F49E11.9	WBGene00004742	scl-1	7.32775e-05	-0.861792	DOWN
JC8.3	WBGene00004424	rpl-12	7.43452e-05	-0.861038	DOWN
Y47D7A.13	WBGene00021625	Y47D7A.13	7.65921e-05	-0.859485	DOWN
F11D5.6	WBGene00017383	F11D5.6	7.87419e-05	-0.858038	DOWN
ZK6.7	WBGene00022642	ZK6.7	8.40569e-05	-0.854616	DOWN
C27F2.2	WBGene00003558	nca-2	8.55582e-05	-0.853686	DOWN
F15B9.1	WBGene00001387	far-3	8.60157e-05	-0.853406	DOWN
T21H3.4	WBGene00020663	cutl-22	8.86936e-05	-0.851794	DOWN
B0464.9	WBGene00007188	B0464.9	9.18697e-05	-0.84994	DOWN
C24D10.7	WBGene00016058	nspd-3	9.21938e-05	-0.849754	DOWN
F10G7.3	WBGene00006817	unc-85	9.35103e-05	-0.849006	DOWN
F07D3.2	WBGene00001449	flp-6	9.43559e-05	-0.84853	DOWN
B0213.5	WBGene00003768	nlp-30	9.91939e-05	-0.845885	DOWN
D1044.2	WBGene00017028	D1044.2	0.000104878	-0.842929	DOWN
C46H11.4	WBGene00002979	lfe-2	0.000109265	-0.840749	DOWN
ZK180.5	WBGene00022679	ZK180.5	0.000109786	-0.840496	DOWN
F44E2.7	WBGene00018420	F44E2.7	0.000112292	-0.839293	DOWN
C10B5.3	WBGene00015671	C10B5.3	0.000113681	-0.838637	DOWN
F44D12.4	WBGene00009681	F44D12.4	0.000117067	-0.837069	DOWN
C24H11.7	WBGene00007703	gbf-1	0.00011888	-0.836247	DOWN
Y69A2AR.26	WBGene00022097	nhr-242	0.000120309	-0.835607	DOWN
B0412.1	WBGene00000895	dac-1	0.000124084	-0.833951	DOWN
T27C10.7	WBGene00020860	nspd-10	0.000124768	-0.833656	DOWN
F40E12.1	WBGene00018234	F40E12.1	0.000129376	-0.831708	DOWN
F08A8.4	WBGene00008567	F08A8.4	0.000131652	-0.83077	DOWN
Y73C8B.1	WBGene00022258	Y73C8B.1	0.000132898	-0.830263	DOWN
B0491.2	WBGene00005016	sqt-1	0.000134215	-0.829731	DOWN
JC8.6	WBGene00003037	lin-54	0.000134823	-0.829488	DOWN
R01E6.5	WBGene00010969	R01E6.5	0.000135534	-0.829204	DOWN
K03B4.3	WBGene00006392	taf-10	0.000136698	-0.828743	DOWN
F58H7.7	WBGene00019072	fbxc-8	0.000137999	-0.828232	DOWN
C39E9.3	WBGene00000705	col-131	0.000139117	-0.827796	DOWN
F21F8.7	WBGene00000219	asp-6	0.000143168	-0.826245	DOWN
Y53G8AM.5	WBGene00021805	Y53G8AM.5	0.000147011	-0.824811	DOWN
F48C11.1	WBGene00001668	gpa-6	0.000149269	-0.823985	DOWN
K12H4.6	WBGene00019681	K12H4.6	0.000158157	-0.820843	DOWN
F16B4.4	WBGene00017506	F16B4.4	0.000161167	-0.819817	DOWN
Y39A1C.3	WBGene00000475	cey-4	0.00016336	-0.819081	DOWN
ZK180.6	WBGene00022680	ZK180.6	0.000164403	-0.818734	DOWN
Y47D7A.5	WBGene00001714	grl-5	0.000167479	-0.817722	DOWN
C01C4.2	WBGene00015292	C01C4.2	0.000169876	-0.816946	DOWN
F28C12.2	WBGene00005044	sra-18	0.000169929	-0.816929	DOWN
B0213.14	WBGene00015043	cyp-34A8	0.000170708	-0.816679	DOWN
F09C8.1	WBGene00008621	F09C8.1	0.000180522	-0.813619	DOWN
R10E12.1	WBGene00007010	alx-1	0.000184412	-0.812449	DOWN
F09A5.4	WBGene00008601	F09A5.4	0.000197428	-0.808697	DOWN
Y48E1B.7	WBGene00013006	Y48E1B.7	0.000198718	-0.808338	DOWN
T01D3.5	WBGene00011329	T01D3.5	0.000202684	-0.807247	DOWN
Y106G6H.8	WBGene00013720	Y106G6H.8	0.000202874	-0.807196	DOWN
T08E11.2	WBGene00020358	math-39	0.000208543	-0.805672	DOWN
T08G3.2	WBGene00006082	str-14	0.000214361	-0.804149	DOWN
R06A10.1	WBGene00019909	R06A10.1	0.000217737	-0.803283	DOWN
F42A6.4	WBGene00018326	cyp-25A5	0.000220769	-0.802516	DOWN
Y24F12A.4	WBGene00012499	Y24F12A.4	0.000221107	-0.802431	DOWN
T22F7.4	WBGene00020703	T22F7.4	0.00022277	-0.802015	DOWN
F41F3.3	WBGene00018297	F41F3.3	0.000228158	-0.800686	DOWN
F55F8.8	WBGene00018896	F55F8.8	0.000231153	-0.799961	DOWN
K09F6.9	WBGene00019592	K09F6.9	0.000233855	-0.799314	DOWN
Y9D1A.1	WBGene00021186	Y9D1A.1	0.000234739	-0.799103	DOWN
C07B5.4	WBGene00007409	C07B5.4	0.000235942	-0.798818	DOWN
F58E6.1	WBGene00010251	F58E6.1	0.000237082	-0.79855	DOWN
F08A8.3	WBGene00008566	F08A8.3	0.000237515	-0.798448	DOWN
ZK973.9	WBGene00022835	ZK973.9	0.000242213	-0.797355	DOWN
M01B12.4	WBGene00019697	M01B12.4	0.000246152	-0.796454	DOWN
C17C3.12	WBGene00015894	acdh-2	0.000247729	-0.796097	DOWN
B0218.8	WBGene00015052	clec-52	0.000250921	-0.795381	DOWN
ZK265.2	WBGene00000639	col-63	0.000254213	-0.794652	DOWN
R01E6.2	WBGene00010968	R01E6.2	0.000255216	-0.794431	DOWN
C39E9.14	WBGene00001007	dli-1	0.000273225	-0.790604	DOWN
D2096.10	WBGene00017077	D2096.10	0.000274819	-0.790277	DOWN
F59B1.4	WBGene00019098	F59B1.4	0.000278889	-0.78945	DOWN
C14F11.3	WBGene00001803	lite-1	0.000286226	-0.787986	DOWN
Y47D7A.15	WBGene00021627	Y47D7A.15	0.000288036	-0.78763	DOWN
EGAP1.3	WBGene00006987	zmp-1	0.000291207	-0.787012	DOWN
C25A1.11	WBGene00000095	aha-1	0.000291287	-0.786997	DOWN
C49C3.12	WBGene00008202	clec-197	0.000292167	-0.786826	DOWN
Y73B6BL.34	WBGene00000686	col-112	0.000298122	-0.785686	DOWN
Y51H7C.1	WBGene00021779	Y51H7C.1	0.000299316	-0.78546	DOWN
F32B6.5	WBGene00006056	sss-1	0.000309085	-0.783641	DOWN
W09G12.7	WBGene00021121	W09G12.7	0.000309854	-0.7835	DOWN
F09C3.5	WBGene00008613	fbxb-69	0.00031003	-0.783468	DOWN
F55G1.10	WBGene00001935	his-61	0.000319581	-0.781746	DOWN
K06B9.2	WBGene00019439	K06B9.2	0.000324226	-0.780926	DOWN
F30B5.1	WBGene00001074	dpy-13	0.0003299	-0.779939	DOWN
F53F1.4	WBGene00009982	F53F1.4	0.000331083	-0.779735	DOWN
T08A9.7	WBGene00004988	spp-3	0.00033259	-0.779477	DOWN
M195.1	WBGene00000653	col-77	0.000353907	-0.775932	DOWN
F20E11.5	WBGene00008983	F20E11.5	0.000359705	-0.775002	DOWN
T09E8.1	WBGene00011647	T09E8.1	0.000360291	-0.774909	DOWN
T01B11.4	WBGene00020140	ant-1.44	0.000364298	-0.774275	DOWN
F36D3.9	WBGene00000782	cpr-2	0.000379306	-0.771959	DOWN
F47H4.9	WBGene00009840	fbxa-189	0.000379936	-0.771864	DOWN
D1086.6	WBGene00008393	D1086.6	0.000383309	-0.771356	DOWN
W06H8.1	WBGene00004373	rme-1	0.000387214	-0.770773	DOWN
F31B9.2	WBGene00009279	F31B9.2	0.000396693	-0.769381	DOWN
C25G4.10	WBGene00007736	C25G4.10	0.000403902	-0.768343	DOWN
T06E6.7	WBGene00005464	srh-258	0.000410716	-0.767378	DOWN
C01G6.2	WBGene00007224	C01G6.2	0.000412112	-0.767182	DOWN
Y81G3A.5	WBGene00000661	col-86	0.000419946	-0.766094	DOWN
C40H1.2	WBGene00008038	C40H1.2	0.000432943	-0.764329	DOWN
T23B7.1	WBGene00020715	nspd-4	0.000433557	-0.764247	DOWN
C45G7.2	WBGene00016669	ilys-2	0.000436435	-0.763864	DOWN
F10C1.2	WBGene00002053	ifb-1	0.000443787	-0.762895	DOWN
T04D3.5	WBGene00011434	T04D3.5	0.000450285	-0.762051	DOWN
F43G6.7	WBGene00009659	F43G6.7	0.000456836	-0.761211	DOWN
C34C12.1	WBGene00007920	C34C12.1	0.000498648	-0.756104	DOWN
F54D5.3	WBGene00010049	F54D5.3	0.000516744	-0.754016	DOWN
Y54E10A.9	WBGene00006888	vbh-1	0.000519794	-0.753671	DOWN
F46B6.8	WBGene00009773	F46B6.8	0.000530248	-0.752502	DOWN
C16A11.8	WBGene00015821	clec-135	0.000537898	-0.75166	DOWN
K05F1.2	WBGene00003469	msp-142	0.000547203	-0.750651	DOWN
Y53C12B.3	WBGene00003785	nos-3	0.00055341	-0.749987	DOWN
W06H8.7	WBGene00006239	str-206	0.000562562	-0.74902	DOWN
C18E9.9	WBGene00007689	C18E9.9	0.000586247	-0.746585	DOWN
C51E3.5	WBGene00008251	srsx-30	0.000586708	-0.746538	DOWN
R02F2.2	WBGene00019832	R02F2.2	0.000627251	-0.742577	DOWN
C45H4.14	WBGene00016695	C45H4.14	0.00062816	-0.742491	DOWN
F58B3.9	WBGene00010234	ttr-50	0.000629745	-0.742341	DOWN
R12E2.14	WBGene00020039	R12E2.14	0.000629931	-0.742324	DOWN
T23G5.3	WBGene00011963	T23G5.3	0.000630647	-0.742256	DOWN
C18H2.1	WBGene00015988	C18H2.1	0.000645719	-0.740851	DOWN
F40E3.5	WBGene00018232	F40E3.5	0.000647555	-0.740682	DOWN
Y39E4B.11	WBGene00012720	Y39E4B.11	0.000653445	-0.740143	DOWN
T19A6.2	WBGene00003596	ngp-1	0.000655475	-0.739958	DOWN
F08F8.9	WBGene00017274	F08F8.9	0.000658384	-0.739694	DOWN
F33H12.2	WBGene00005551	sri-39	0.000663003	-0.739277	DOWN
F59C6.6	WBGene00003742	nlp-4	0.000663866	-0.739199	DOWN
R05H5.3	WBGene00011038	R05H5.3	0.000664162	-0.739173	DOWN
Y71G12B.4	WBGene00022144	Y71G12B.4	0.000676052	-0.738113	DOWN
Y4C6B.4	WBGene00021158	Y4C6B.4	0.000688253	-0.737044	DOWN
ZK637.2	WBGene00014022	ZK637.2	0.000690331	-0.736864	DOWN
K07F5.5	WBGene00010633	nspd-2	0.000690347	-0.736863	DOWN
Y52B11A.5	WBGene00013125	clec-92	0.000694126	-0.736536	DOWN
ZK1248.2	WBGene00000650	col-74	0.000709843	-0.735195	DOWN
T05G11.4	WBGene00005774	srw-27	0.000723441	-0.734057	DOWN
T25E12.7	WBGene00012022	clec-39	0.00074322	-0.732436	DOWN
T21C9.9	WBGene00011895	T21C9.9	0.000743638	-0.732402	DOWN
Y71H2AM.5	WBGene00022170	Y71H2AM.5	0.000745583	-0.732245	DOWN
ZC410.1	WBGene00003610	nhr-11	0.000759299	-0.731148	DOWN
T05C12.10	WBGene00004264	qua-1	0.000770509	-0.730265	DOWN
ZK662.4	WBGene00023497	lin-15B	0.000774565	-0.729948	DOWN
K01D12.9	WBGene00010468	K01D12.9	0.000776918	-0.729765	DOWN
ZC434.6	WBGene00000148	aph-2	0.000777882	-0.729691	DOWN
Y54E5A.8	WBGene00013203	Y54E5A.8	0.000781689	-0.729396	DOWN
D1005.3	WBGene00016997	D1005.3	0.000790288	-0.728735	DOWN
Y17G7B.12	WBGene00012465	Y17G7B.12	0.000795594	-0.728331	DOWN
Y71F9AL.1	WBGene00022107	Y71F9AL.1	0.000825144	-0.726125	DOWN
C47A10.3	WBGene00005489	srh-284	0.000835434	-0.725373	DOWN
Y57A10A.23	WBGene00013263	Y57A10A.23	0.00083774	-0.725206	DOWN
Y48C3A.11	WBGene00012993	Y48C3A.11	0.00086859	-0.72301	DOWN
ZC518.3	WBGene00000376	ccr-4	0.000870373	-0.722885	DOWN
F58D5.4	WBGene00002240	ksr-2	0.000876756	-0.72244	DOWN
F02C9.1	WBGene00017172	F02C9.1	0.000878019	-0.722353	DOWN
F11G11.10	WBGene00000606	col-17	0.000889555	-0.721558	DOWN
T02E9.2	WBGene00001716	grl-7	0.000900205	-0.720833	DOWN
F15H9.2	WBGene00005527	sri-15	0.000920211	-0.719491	DOWN
ZK593.1	WBGene00014001	ZK593.1	0.000924513	-0.719206	DOWN
R04F11.2	WBGene00011015	R04F11.2	0.000940651	-0.718149	DOWN
ZK596.1	WBGene00014006	ZK596.1	0.000940947	-0.718129	DOWN
T14B4.7	WBGene00001072	dpy-10	0.00099022	-0.715001	DOWN
F41D3.8	WBGene00009613	F41D3.8	0.000993454	-0.714801	DOWN
F21F8.4	WBGene00017678	F21F8.4	0.000996187	-0.714632	DOWN
F40F11.2	WBGene00009587	F40F11.2	0.000996559	-0.714609	DOWN
F10D11.6	WBGene00008652	F10D11.6	0.000998978	-0.71446	DOWN
F56B3.8	WBGene00018932	F56B3.8	0.000999454	-0.714431	DOWN
F15E6.2	WBGene00017483	lgc-22	0.00102883	-0.712649	DOWN
H10E21.5	WBGene00019185	H10E21.5	0.00105594	-0.711046	DOWN
VC5.3	WBGene00003786	npa-1	0.00107873	-0.709728	DOWN
ZK1225.5	WBGene00014239	ZK1225.5	0.00109376	-0.708872	DOWN
F54D8.3	WBGene00000107	alh-1	0.00110195	-0.708411	DOWN
Y75B8A.14	WBGene00013550	Y75B8A.14	0.00111187	-0.707856	DOWN
T24A6.16	WBGene00020753	T24A6.16	0.00113222	-0.706731	DOWN
H28G03.3	WBGene00019251	H28G03.3	0.00113242	-0.706721	DOWN
F20H11.6	WBGene00017649	F20H11.6	0.00113369	-0.706651	DOWN
F23H12.6	WBGene00001539	gcy-13	0.00115288	-0.705609	DOWN
T16G1.9	WBGene00011802	T16G1.9	0.00115583	-0.70545	DOWN
T20H4.5	WBGene00020636	T20H4.5	0.00117619	-0.704365	DOWN
C25A11.2	WBGene00016087	C25A11.2	0.00121331	-0.70243	DOWN
C15C6.2	WBGene00007601	C15C6.2	0.00121695	-0.702243	DOWN
M04G12.4	WBGene00010868	somi-1	0.0012231	-0.701929	DOWN
Y51A2D.1	WBGene00013072	Y51A2D.1	0.00122708	-0.701726	DOWN
F26D11.4	WBGene00017821	F26D11.4	0.00126144	-0.700001	DOWN
F47G4.3	WBGene00009824	gpdh-1	0.00128882	-0.698657	DOWN
R09B5.5	WBGene00004139	pqn-54	0.00129563	-0.698327	DOWN
Y37E11AM.3	WBGene00021367	Y37E11AM.3	0.00129732	-0.698245	DOWN
F28B12.1	WBGene00017894	F28B12.1	0.00131169	-0.697554	DOWN
D2096.3	WBGene00017071	D2096.3	0.00132072	-0.697124	DOWN
F10D11.4	WBGene00008650	F10D11.4	0.00134418	-0.696018	DOWN
M01D1.3	WBGene00019700	btb-11	0.00134698	-0.695888	DOWN
Y51F10.2	WBGene00021763	Y51F10.2	0.00135586	-0.695475	DOWN
F18C12.2	WBGene00004378	rme-8	0.00137347	-0.694663	DOWN
C09F9.4	WBGene00007481	C09F9.4	0.00138418	-0.694174	DOWN
T21B6.3	WBGene00011880	T21B6.3	0.00138431	-0.694168	DOWN
T14G12.4	WBGene00001434	fkh-2	0.00140306	-0.69332	DOWN
F47B10.1	WBGene00009812	F47B10.1	0.00141624	-0.69273	DOWN
F53C11.3	WBGene00009973	F53C11.3	0.00142251	-0.692451	DOWN
C30D11.1	WBGene00006830	unc-103	0.00143058	-0.692094	DOWN
C18B10.1	WBGene00015958	srbc-11	0.00145842	-0.690876	DOWN
C10F3.1	WBGene00015677	cpg-4	0.00146604	-0.690547	DOWN
F37A4.7	WBGene00004316	rbf-1	0.00148083	-0.689912	DOWN
F59D8.1	WBGene00006927	vit-3	0.00148826	-0.689594	DOWN
H02I12.1	WBGene00010351	cbd-1	0.00150633	-0.688829	DOWN
Y16B4A.2	WBGene00012445	Y16B4A.2	0.00151517	-0.688458	DOWN
T08H10.1	WBGene00020369	T08H10.1	0.00153014	-0.687834	DOWN
R10H10.3	WBGene00011222	R10H10.3	0.00153908	-0.687465	DOWN
Y39G10AR.12	WBGene00021470	tpxl-1	0.00155077	-0.686984	DOWN
F25B4.8	WBGene00017771	F25B4.8	0.00155168	-0.686947	DOWN
Note: All gene names are according to Wormbase version WB195
Note: Significance of differential expression was inferred with F tests using the R/MAANOVA package
Note: A particular gene may be present more than once if different oligos on the microarray yielded signficant results during R/MAANOVA-based analysis
Note: Data are sorted according to decreasing fold changes

## Sheet: MY18-UP
List of significantly differentially UP-regulated genes after exposure of C.elegans strain MY18 to pathogenic B. thuringiensis B-18247 (Wormbase WB195)
EuGene	Gene WB ID	Gene Public Name	Ftest: p-value	Fold-change [ln(x)]	Category
C17H12.8	WBGene00015933	C17H12.8	0	2.40353	UP
F53A9.2	WBGene00018725	F53A9.2	0	2.25393	UP
F49H6.3	WBGene00009907	F49H6.3	0	2.08196	UP
T01D3.6	WBGene00011330	T01D3.6	0	1.73982	UP
ZK6.11	WBGene00022645	ZK6.11	0	1.72576	UP
F53A9.1	WBGene00018724	F53A9.1	2.22045e-16	1.69268	UP
K11H12.4	WBGene00019660	K11H12.4	3.33067e-16	1.67334	UP
F30B5.7	WBGene00017936	F30B5.7	1.36557e-13	1.5198	UP
Y22F5A.4	WBGene00003090	lys-1	1.53699e-12	1.45208	UP
T10H4.12	WBGene00000783	cpr-3	1.59623e-11	1.38359	UP
T19D12.4	WBGene00020579	T19D12.4	3.16833e-11	1.36291	UP
C17H12.6	WBGene00015932	C17H12.6	6.81228e-11	1.33945	UP
ZK896.4	WBGene00014135	ZK896.4	7.21222e-11	1.33769	UP
T24C4.4	WBGene00020760	T24C4.4	3.61835e-10	1.28687	UP
R06A4.8	WBGene00011050	R06A4.8	4.22888e-10	1.28185	UP
C49C3.9	WBGene00008199	C49C3.9	1.62301e-09	1.2378	UP
Y22F5A.5	WBGene00003091	lys-2	1.80265e-09	1.2343	UP
Y54G2A.14	WBGene00021879	clec-83	6.6222e-09	1.1901	UP
D2092.3	WBGene00000050	acr-11	7.27695e-09	1.18683	UP
R53.7	WBGene00011276	R53.7	1.09521e-08	1.17258	UP
R06A4.7	WBGene00003220	mes-2	1.12031e-08	1.17179	UP
F57B1.3	WBGene00000732	col-159	1.27693e-08	1.16719	UP
T01D3.6	WBGene00011330	T01D3.6	1.28767e-08	1.1669	UP
ZK6.10	WBGene00022644	dod-19	1.57764e-08	1.15972	UP
B0024.4	WBGene00007097	B0024.4	4.07084e-08	1.12568	UP
F55C9.6	WBGene00010103	F55C9.6	5.11351e-08	1.11734	UP
F54H12.6	WBGene00018846	F54H12.6	5.24509e-08	1.11641	UP
B0350.2	WBGene00006780	unc-44	5.70613e-08	1.11332	UP
M163.7	WBGene00010939	M163.7	1.69202e-07	1.07261	UP
F44A2.3	WBGene00018403	F44A2.3	1.73366e-07	1.07169	UP
W06H8.4	WBGene00021067	W06H8.4	1.87625e-07	1.06867	UP
T01D3.6	WBGene00011330	T01D3.6	2.60651e-07	1.05603	UP
F55C7.2	WBGene00018868	F55C7.2	2.9593e-07	1.05111	UP
C15C8.2	WBGene00000521	cky-1	2.99371e-07	1.05066	UP
T06E6.12	WBGene00005469	srh-263	4.63102e-07	1.03358	UP
H20J04.4	WBGene00019219	H20J04.4	8.31476e-07	1.01025	UP
T01H3.4	WBGene00011350	T01H3.4	1.00185e-06	1.00272	UP
T20F5.4	WBGene00020626	T20F5.4	1.12952e-06	0.99784	UP
Y37E3.15	WBGene00003799	npp-13	1.33665e-06	0.990957	UP
Y69A2AR.29	WBGene00003595	ngn-1	1.67628e-06	0.98163	UP
F11C1.6	WBGene00003623	nhr-25	2.1492e-06	0.971298	UP
PAR2.3	WBGene00019801	aak-1	2.39757e-06	0.966719	UP
F01D5.7	WBGene00008497	F01D5.7	3.21011e-06	0.954401	UP
K04F10.4	WBGene00000254	bli-4	3.29522e-06	0.953289	UP
F40H3.6	WBGene00018252	F40H3.6	3.48334e-06	0.950927	UP
Y44A6D.3	WBGene00012854	Y44A6D.3	3.65522e-06	0.948873	UP
T01D1.2	WBGene00001340	etr-1	4.09295e-06	0.944033	UP
Y41E3.8	WBGene00012766	Y41E3.8	4.3236e-06	0.941679	UP
Y71F9AL.13	WBGene00004412	rpl-1	4.39604e-06	0.940965	UP
F22H10.3	WBGene00017727	F22H10.3	5.81731e-06	0.928844	UP
C34G6.7	WBGene00004109	stam-1	6.46405e-06	0.924245	UP
T24B8.5	WBGene00011979	T24B8.5	7.40391e-06	0.918291	UP
Y41D4B.17	WBGene00021519	Y41D4B.17	7.97826e-06	0.915	UP
F45H7.2	WBGene00001559	gei-1	7.98454e-06	0.914965	UP
Y38E10A.5	WBGene00012583	clec-4	8.28901e-06	0.913312	UP
T01E8.3	WBGene00004038	plc-3	8.46662e-06	0.912374	UP
Y106G6E.6	WBGene00013709	csnk-1	8.59875e-06	0.911689	UP
W05B2.5	WBGene00000668	col-93	9.17295e-06	0.908823	UP
F12F6.2	WBGene00008721	F12F6.2	9.36879e-06	0.907884	UP
Y41D4B.16	WBGene00021518	Y41D4B.16	1.22647e-05	0.895841	UP
Y42H9AR.2	WBGene00021537	Y42H9AR.2	1.41091e-05	0.889518	UP
Y67D8C.1	WBGene00022065	Y67D8C.1	1.7254e-05	0.880364	UP
C32A9.1	WBGene00007861	C32A9.1	1.86828e-05	0.87672	UP
F47A4.5	WBGene00009801	F47A4.5	1.97757e-05	0.874108	UP
C33D3.3	WBGene00007894	C33D3.3	2.2948e-05	0.86724	UP
F43E2.1	WBGene00018390	F43E2.1	2.87092e-05	0.856805	UP
ZK353.2	WBGene00022698	ZK353.2	2.87204e-05	0.856787	UP
Y48G8AL.8	WBGene00004429	rpl-17	3.12259e-05	0.852861	UP
F14F8.8	WBGene00008816	F14F8.8	3.27348e-05	0.850638	UP
C02B8.4	WBGene00001953	hlh-8	4.05726e-05	0.840462	UP
Y73B3A.18	WBGene00022219	Y73B3A.18	5.40836e-05	0.82666	UP
T10B10.7	WBGene00003840	ocr-3	5.57282e-05	0.82521	UP
D1054.9	WBGene00008376	D1054.9	5.73174e-05	0.823846	UP
K08D12.6	WBGene00019540	K08D12.6	6.17128e-05	0.820254	UP
F08H9.4	WBGene00008592	F08H9.4	6.85909e-05	0.815091	UP
T28F2.3	WBGene00000284	cah-6	7.38498e-05	0.811465	UP
C27A12.2	WBGene00016154	C27A12.2	7.44941e-05	0.811037	UP
EEED8.15	WBGene00017143	EEED8.15	7.87984e-05	0.808269	UP
B0348.2	WBGene00015152	B0348.2	8.12125e-05	0.806778	UP
C25A8.5	WBGene00016085	C25A8.5	8.55754e-05	0.804187	UP
F35H8.7	WBGene00006938	wee-1.1	8.7357e-05	0.803164	UP
C45H4.2	WBGene00016686	cyp-33C1	8.95332e-05	0.801942	UP
R08H2.2	WBGene00006147	str-88	9.60304e-05	0.798452	UP
C04A11.3	WBGene00007287	gck-4	9.81555e-05	0.797359	UP
C55A1.3	WBGene00006275	str-248	0.000109139	0.792044	UP
Y39B6A.5	WBGene00012668	Y39B6A.5	0.000110417	0.791458	UP
M02F4.7	WBGene00019738	clec-265	0.000111397	0.791014	UP
F25H2.10	WBGene00004408	rpa-0	0.000114074	0.789818	UP
Y48G8AL.5	WBGene00021686	Y48G8AL.5	0.000119844	0.787328	UP
Y66H1B.3	WBGene00022049	Y66H1B.3	0.000124381	0.785448	UP
F07C4.4	WBGene00005103	srd-25	0.000139905	0.779472	UP
T05F1.6	WBGene00002027	hsr-9	0.000144535	0.77781	UP
H11E01.3	WBGene00019188	H11E01.3	0.00014812	0.776558	UP
Y73B3A.18	WBGene00022219	Y73B3A.18	0.000155089	0.774203	UP
R12B2.5	WBGene00007016	mdt-15	0.000167908	0.770119	UP
W05B2.6	WBGene00000667	col-92	0.000182828	0.765721	UP
F54D10.4	WBGene00018805	F54D10.4	0.000183583	0.765508	UP
E01G4.4	WBGene00004116	pqn-27	0.000190449	0.763603	UP
R05D3.3	WBGene00019878	R05D3.3	0.000201623	0.760638	UP
F07H5.6	WBGene00008557	F07H5.6	0.000204075	0.760008	UP
Y94H6A.1	WBGene00022374	nhr-277	0.000208612	0.75886	UP
F14D2.2	WBGene00017451	F14D2.2	0.000217108	0.756774	UP
F40F8.8	WBGene00009579	F40F8.8	0.000254065	0.748507	UP
F22B5.3	WBGene00009041	cut-3	0.000267935	0.745693	UP
F22H10.2	WBGene00017726	F22H10.2	0.000277182	0.743892	UP
F49E2.5	WBGene00009888	F49E2.5	0.000279043	0.743536	UP
ZK896.5	WBGene00014136	ZK896.5	0.000279283	0.743491	UP
W07G1.3	WBGene00012330	zip-3	0.000281732	0.743026	UP
H20E11.1	WBGene00019213	H20E11.1	0.000289647	0.741551	UP
F53A9.6	WBGene00018729	F53A9.6	0.000304501	0.738882	UP
C50E10.11	WBGene00016834	sre-50	0.000318884	0.736412	UP
F54E7.5	WBGene00018828	sdz-21	0.000319834	0.736252	UP
B0302.1	WBGene00002207	kin-25	0.000322838	0.735751	UP
F35H8.5	WBGene00001368	exc-7	0.000324924	0.735405	UP
C37C3.2	WBGene00016496	C37C3.2	0.000325141	0.735369	UP
F14H12.1	WBGene00000738	col-165	0.000330442	0.734501	UP
T19E7.2	WBGene00004804	skn-1	0.000333859	0.733948	UP
F13E9.2	WBGene00008751	fipr-14	0.000338766	0.733163	UP
T05A10.1	WBGene00004862	sma-9	0.000339037	0.73312	UP
C05C12.6	WBGene00007338	C05C12.6	0.000377558	0.727308	UP
T19A6.2	WBGene00003596	ngp-1	0.000396898	0.724596	UP
K07A9.4	WBGene00019463	K07A9.4	0.00041236	0.722515	UP
T04D3.5	WBGene00011434	T04D3.5	0.000436154	0.719451	UP
C01H6.7	WBGene00007256	tag-298	0.000438934	0.719103	UP
W02C12.3	WBGene00020930	hlh-30	0.000448215	0.717957	UP
Y42H9AR.1	WBGene00021536	Y42H9AR.1	0.000448573	0.717913	UP
Y54E10A.4	WBGene00001481	fog-1	0.000451566	0.717549	UP
C25H3.8	WBGene00016117	C25H3.8	0.00045205	0.71749	UP
M02G9.1	WBGene00010830	M02G9.1	0.000455055	0.717127	UP
K07C11.1	WBGene00003937	pax-1	0.000457215	0.716867	UP
F01D4.2	WBGene00008486	ugt-44	0.000459135	0.716637	UP
ZK1236.6	WBGene00004175	pqn-96	0.000468512	0.715526	UP
Y22F5A.6	WBGene00003092	lys-3	0.000468869	0.715484	UP
T12E12.1	WBGene00020462	T12E12.1	0.000468914	0.715479	UP
ZK177.9	WBGene00022674	ZK177.9	0.000482338	0.713925	UP
F26H11.2	WBGene00009180	nurf-1	0.000490314	0.713022	UP
C09G4.2	WBGene00015650	C09G4.2	0.000496888	0.712287	UP
Y57A10B.1	WBGene00013273	Y57A10B.1	0.000498177	0.712144	UP
Y43B11AL.3	WBGene00005811	srw-64	0.000507763	0.711091	UP
T23B3.4	WBGene00020712	ckr-1	0.000512255	0.710604	UP
Y75B8A.31	WBGene00013561	Y75B8A.31	0.000520561	0.709714	UP
F48E3.1	WBGene00001637	gly-12	0.000545751	0.707093	UP
K10D6.2	WBGene00010742	K10D6.2	0.000556564	0.706002	UP
C29E6.1	WBGene00002827	let-653	0.000624272	0.699591	UP
F39D8.1	WBGene00004123	pqn-36	0.000638717	0.698308	UP
Y58A7A.4	WBGene00021978	Y58A7A.4	0.000640128	0.698184	UP
T10B9.8	WBGene00011677	cyp-13A1	0.000666917	0.695878	UP
F31D5.3	WBGene00006495	tag-149	0.000678903	0.694874	UP
T01D1.2	WBGene00001340	etr-1	0.00068503	0.694367	UP
F39H11.3	WBGene00000409	cdk-8	0.000698538	0.693264	UP
Y76A2B.2	WBGene00013574	Y76A2B.2	0.000723763	0.691257	UP
Y51A2D.11	WBGene00013079	ttr-26	0.000730439	0.690737	UP
F48C1.5	WBGene00018598	F48C1.5	0.000745768	0.689558	UP
Y111B2A.4	WBGene00013730	Y111B2A.4	0.000756155	0.688773	UP
T03G6.2	WBGene00003630	nhr-40	0.00077623	0.687282	UP
F43G9.4	WBGene00009667	F43G9.4	0.00078995	0.686284	UP
F07C4.8	WBGene00005109	srd-31	0.000806681	0.685088	UP
F09E8.2	WBGene00008624	F09E8.2	0.000808798	0.684939	UP
F47G3.2	WBGene00018577	asna-2	0.000835966	0.68305	UP
B0414.7	WBGene00003472	mtk-1	0.000850554	0.682059	UP
Note: All gene names are according to Wormbase version WB195
Note: Significance of differential expression was inferred with F tests using the R/MAANOVA package
Note: A particular gene may be present more than once if different oligos on the microarray yielded signficant results during R/MAANOVA-based analysis
Note: Data are sorted according to decreasing fold changes

## Sheet: MY18-DOWN
List of significantly differentially DOWN-regulated genes after exposure of C.elegans strain MY18 to pathogenic B. thuringiensis B-18247 (Wormbase WB195)
EuGene	Gene WB ID	Gene Public Name	Ftest: p-value	Fold-change [ln(x)]	Category
F15E11.1	WBGene00017490	F15E11.1	0	-3.20286	DOWN
F58B3.1	WBGene00003093	lys-4	0	-2.56594	DOWN
F15E11.14	WBGene00017500	F15E11.14	0	-2.53002	DOWN
F58B3.2	WBGene00003094	lys-5	0	-2.46927	DOWN
F17E9.11	WBGene00003099	lys-10	0	-2.30641	DOWN
Y39B6A.1	WBGene00012664	Y39B6A.1	0	-1.98055	DOWN
T08A9.12	WBGene00004987	spp-2	0	-1.96872	DOWN
F58B3.2	WBGene00003094	lys-5	0	-1.91965	DOWN
C45G7.3	WBGene00016670	ilys-3	0	-1.89313	DOWN
W02B3.6	WBGene00020926	W02B3.6	1.11022e-16	-1.72953	DOWN
C55B7.4	WBGene00016943	acdh-1	1.11022e-16	-1.72836	DOWN
F22A3.6	WBGene00017691	ilys-5	8.88178e-16	-1.66261	DOWN
T25C12.2	WBGene00004994	spp-9	2.9976e-15	-1.63253	DOWN
W03A5.3	WBGene00001731	grl-22	3.55271e-15	-1.62804	DOWN
K09F5.3	WBGene00004999	spp-14	3.77476e-15	-1.6262	DOWN
C28H8.7	WBGene00016198	C28H8.7	9.21485e-15	-1.60312	DOWN
F18E9.6	WBGene00017572	F18E9.6	1.33227e-14	-1.59342	DOWN
F20A1.10	WBGene00017621	F20A1.10	1.40998e-14	-1.59195	DOWN
H22K11.1	WBGene00000216	asp-3	1.64313e-14	-1.58805	DOWN
F22F4.2	WBGene00002125	inx-3	3.40838e-14	-1.56855	DOWN
W07B8.5	WBGene00000785	cpr-5	3.89688e-14	-1.56499	DOWN
F55C9.11	WBGene00010107	F55C9.11	1.37779e-13	-1.53078	DOWN
T08G5.10	WBGene00003474	mtl-2	2.50355e-13	-1.51435	DOWN
R186.7	WBGene00011308	R186.7	6.35381e-13	-1.48836	DOWN
ZK666.2	WBGene00014042	ZK666.2	6.56719e-12	-1.42118	DOWN
F15E11.12	WBGene00017498	F15E11.12	1.35204e-11	-1.39978	DOWN
C05C10.4	WBGene00007331	C05C10.4	1.42112e-11	-1.39829	DOWN
K08B5.1	WBGene00019518	K08B5.1	1.79943e-11	-1.39122	DOWN
F54D5.7	WBGene00010052	F54D5.7	2.60839e-11	-1.38002	DOWN
F41H10.8	WBGene00001244	elo-6	3.10784e-11	-1.37471	DOWN
C25B8.3	WBGene00000786	cpr-6	4.47956e-11	-1.36356	DOWN
K08H10.7	WBGene00004323	rde-1	6.08372e-11	-1.35416	DOWN
T08A9.7	WBGene00004988	spp-3	6.47907e-11	-1.35222	DOWN
K11G9.6	WBGene00003473	mtl-1	7.28736e-11	-1.34858	DOWN
W03F11.3	WBGene00021006	dct-9	7.47274e-11	-1.3478	DOWN
F59D8.1	WBGene00006927	vit-3	7.64604e-11	-1.34709	DOWN
C53D5.4	WBGene00016905	ztf-3	1.00084e-10	-1.33873	DOWN
F28H7.3	WBGene00009237	F28H7.3	1.40393e-10	-1.32814	DOWN
W06D12.2	WBGene00006692	twk-42	2.02571e-10	-1.31658	DOWN
ZK228.7	WBGene00005394	srh-179	2.41267e-10	-1.31103	DOWN
T05G5.6	WBGene00001155	ech-6	3.34313e-10	-1.30062	DOWN
C45G7.3	WBGene00016670	ilys-3	4.97304e-10	-1.28784	DOWN
T08A9.9	WBGene00004990	spp-5	1.60428e-09	-1.2494	DOWN
F09G8.3	WBGene00017319	F09G8.3	2.41599e-09	-1.2357	DOWN
F59D8.2	WBGene00006928	vit-4	2.49511e-09	-1.23461	DOWN
ZK287.6	WBGene00013966	ztf-9	2.67348e-09	-1.23229	DOWN
K05F1.7	WBGene00003456	msp-63	2.78552e-09	-1.2309	DOWN
F53F1.4	WBGene00009982	F53F1.4	3.07576e-09	-1.22755	DOWN
F41G4.7	WBGene00018310	F41G4.7	3.9242e-09	-1.21927	DOWN
C52E4.1	WBGene00000781	cpr-1	5.03173e-09	-1.21077	DOWN
C02E7.6	WBGene00015339	C02E7.6	5.08215e-09	-1.21043	DOWN
C52E2.8	WBGene00016887	C52E2.8	5.79079e-09	-1.20594	DOWN
T21H3.1	WBGene00020662	T21H3.1	5.96752e-09	-1.20491	DOWN
R05F9.3	WBGene00003430	msp-32	6.07053e-09	-1.20432	DOWN
F58B3.1	WBGene00003093	lys-4	9.01284e-09	-1.19061	DOWN
C18H7.2	WBGene00002140	inx-18	2.40034e-08	-1.15598	DOWN
F53A9.9	WBGene00018732	F53A9.9	2.75944e-08	-1.15098	DOWN
C25B8.3	WBGene00000786	cpr-6	3.37989e-08	-1.14365	DOWN
ZC404.11	WBGene00022605	ZC404.11	4.09805e-08	-1.13665	DOWN
ZK6.7	WBGene00022642	ZK6.7	4.337e-08	-1.13459	DOWN
F23H12.4	WBGene00005018	sqt-3	4.7268e-08	-1.13144	DOWN
F27C1.8	WBGene00001067	dpy-5	6.62128e-08	-1.11904	DOWN
T14G10.2	WBGene00004254	pxf-1	6.64859e-08	-1.11889	DOWN
C48D5.2	WBGene00004213	ptp-1	8.04534e-08	-1.11182	DOWN
W03D2.7	WBGene00020982	W03D2.7	1.17605e-07	-1.09761	DOWN
F28C12.2	WBGene00005044	sra-18	1.62771e-07	-1.08531	DOWN
F56D3.1	WBGene00018969	F56D3.1	1.75426e-07	-1.08245	DOWN
Y65B4BR.1	WBGene00022040	Y65B4BR.1	2.25025e-07	-1.07291	DOWN
C36C5.12	WBGene00016481	C36C5.12	2.96155e-07	-1.0623	DOWN
E01G4.6	WBGene00008448	E01G4.6	3.23254e-07	-1.05889	DOWN
F18A12.3	WBGene00017552	F18A12.3	3.56832e-07	-1.05503	DOWN
F58A6.9	WBGene00019026	F58A6.9	4.42105e-07	-1.04663	DOWN
K12H4.7	WBGene00019682	K12H4.7	4.67762e-07	-1.0444	DOWN
K11D2.2	WBGene00010769	asah-1	5.46554e-07	-1.03824	DOWN
C34F11.4	WBGene00003443	msp-50	6.60229e-07	-1.03072	DOWN
ZK354.11	WBGene00003452	msp-59	6.98533e-07	-1.02847	DOWN
C04F6.1	WBGene00006929	vit-5	9.74441e-07	-1.01506	DOWN
VZK822L.1	WBGene00001398	fat-6	1.20839e-06	-1.0063	DOWN
T25C12.3	WBGene00012018	T25C12.3	1.25919e-06	-1.00462	DOWN
F11G11.10	WBGene00000606	col-17	1.46796e-06	-0.998323	DOWN
K07F5.2	WBGene00003425	msp-10	1.71171e-06	-0.991981	DOWN
F36D3.9	WBGene00000782	cpr-2	1.89307e-06	-0.987803	DOWN
F32B5.8	WBGene00000788	cpz-1	1.94827e-06	-0.986607	DOWN
Y45F3A.9	WBGene00012864	Y45F3A.9	2.28252e-06	-0.979997	DOWN
K08F4.8	WBGene00003434	msp-38	2.59016e-06	-0.974688	DOWN
D1037.3	WBGene00001501	ftn-2	2.62521e-06	-0.974122	DOWN
F57F5.1	WBGene00010204	F57F5.1	2.91994e-06	-0.969632	DOWN
Y116F11A.1	WBGene00013816	Y116F11A.1	2.98763e-06	-0.968662	DOWN
C02E7.7	WBGene00015340	C02E7.7	3.10742e-06	-0.966996	DOWN
M03A1.3	WBGene00019746	M03A1.3	3.10966e-06	-0.966966	DOWN
Y47D7A.15	WBGene00021627	Y47D7A.15	3.18121e-06	-0.966001	DOWN
Y39E4B.11	WBGene00012720	Y39E4B.11	3.47049e-06	-0.9623	DOWN
Y65B4BR.6	WBGene00001725	grl-16	3.64817e-06	-0.960171	DOWN
Y57A10A.11	WBGene00004394	rol-1	3.91252e-06	-0.957181	DOWN
F23C8.5	WBGene00017734	F23C8.5	3.98125e-06	-0.956435	DOWN
F28A12.4	WBGene00017881	F28A12.4	3.99979e-06	-0.956236	DOWN
K07H8.6	WBGene00006930	vit-6	4.08282e-06	-0.955356	DOWN
Y73B6BL.34	WBGene00000686	col-112	4.58981e-06	-0.950324	DOWN
ZK909.3	WBGene00014148	ZK909.3	4.71554e-06	-0.949159	DOWN
R02F2.4	WBGene00019833	R02F2.4	4.86497e-06	-0.947812	DOWN
F38B6.5	WBGene00000745	col-172	4.92148e-06	-0.947313	DOWN
F28D1.5	WBGene00009215	thn-2	5.40798e-06	-0.943231	DOWN
C06A5.4	WBGene00015502	C06A5.4	5.62816e-06	-0.941498	DOWN
F41C3.5	WBGene00018271	F41C3.5	7.09076e-06	-0.931406	DOWN
F09B12.3	WBGene00008607	F09B12.3	7.55169e-06	-0.928638	DOWN
Y67D8C.8	WBGene00022072	cpg-9	8.39825e-06	-0.923949	DOWN
C39E9.11	WBGene00008034	C39E9.11	8.61788e-06	-0.922807	DOWN
C34F11.6	WBGene00003442	msp-49	8.61836e-06	-0.922804	DOWN
F23H11.1	WBGene00017757	bra-2	9.38644e-06	-0.919017	DOWN
Y47D7A.13	WBGene00021625	Y47D7A.13	9.99191e-06	-0.916235	DOWN
ZK1251.6	WBGene00003463	msp-76	1.01384e-05	-0.915586	DOWN
F58E1.4	WBGene00019036	F58E1.4	1.03743e-05	-0.914559	DOWN
F35E12.3	WBGene00009427	fbxa-181	1.04211e-05	-0.914358	DOWN
F57F4.4	WBGene00019017	F57F4.4	1.13749e-05	-0.910439	DOWN
F31C3.1	WBGene00000881	cyn-5	1.17595e-05	-0.908948	DOWN
F52F10.2	WBGene00018706	F52F10.2	1.25789e-05	-0.905918	DOWN
Y67H2A.5	WBGene00013463	Y67H2A.5	1.29335e-05	-0.904665	DOWN
ZK354.5	WBGene00003444	msp-51	1.29531e-05	-0.904597	DOWN
F53F1.5	WBGene00009983	F53F1.5	1.38066e-05	-0.901715	DOWN
K05F1.2	WBGene00003469	msp-142	1.5456e-05	-0.896597	DOWN
ZK1010.7	WBGene00000672	col-97	1.62499e-05	-0.894316	DOWN
R06A10.1	WBGene00019909	R06A10.1	1.64181e-05	-0.893847	DOWN
F15H10.1	WBGene00000601	col-12	1.69487e-05	-0.892395	DOWN
R12E2.15	WBGene00020040	R12E2.15	1.73831e-05	-0.891239	DOWN
H23N18.5	WBGene00019236	H23N18.5	1.87461e-05	-0.887781	DOWN
Y39B6A.20	WBGene00000214	asp-1	2.08201e-05	-0.882954	DOWN
F25B3.1	WBGene00009098	ehbp-1	2.26767e-05	-0.879007	DOWN
F58F6.2	WBGene00000679	col-105	2.31902e-05	-0.877969	DOWN
T13F2.11	WBGene00003465	msp-78	2.46229e-05	-0.875186	DOWN
R05G6.7	WBGene00019900	R05G6.7	2.67073e-05	-0.871401	DOWN
B0546.1	WBGene00015248	37377	2.70778e-05	-0.870758	DOWN
F14F4.3	WBGene00003411	mrp-5	2.81271e-05	-0.86898	DOWN
C18C4.2	WBGene00000477	cft-1	2.88575e-05	-0.86778	DOWN
Y43D4A.4	WBGene00012790	Y43D4A.4	2.88825e-05	-0.867739	DOWN
C25A8.1	WBGene00016082	C25A8.1	3.55157e-05	-0.858002	DOWN
F30B5.1	WBGene00001074	dpy-13	3.59706e-05	-0.857399	DOWN
T14B4.4	WBGene00006636	tsp-10	3.62993e-05	-0.856968	DOWN
T27C10.7	WBGene00020860	nspd-10	3.6763e-05	-0.856367	DOWN
W02D3.5	WBGene00002258	lbp-6	3.81275e-05	-0.854636	DOWN
D1086.6	WBGene00008393	D1086.6	4.19342e-05	-0.850104	DOWN
F41F3.3	WBGene00018297	F41F3.3	4.29845e-05	-0.848922	DOWN
Y54G11A.13	WBGene00013220	ctl-3	4.58781e-05	-0.845802	DOWN
C36A4.9	WBGene00007969	C36A4.9	4.832e-05	-0.843312	DOWN
M01B2.4	WBGene00010798	srbc-76	5.16962e-05	-0.840058	DOWN
ZK6.7	WBGene00022642	ZK6.7	5.24888e-05	-0.839323	DOWN
C53B7.4	WBGene00000210	asg-2	5.42287e-05	-0.837746	DOWN
K03B4.3	WBGene00006392	taf-10	5.55305e-05	-0.836598	DOWN
F13B9.8	WBGene00001425	fis-2	5.56102e-05	-0.836529	DOWN
F55C10.3	WBGene00000728	col-155	6.5459e-05	-0.828594	DOWN
ZK742.3	WBGene00022813	ZK742.3	6.59278e-05	-0.828245	DOWN
F54D5.3	WBGene00010049	F54D5.3	6.8358e-05	-0.826474	DOWN
F59A1.6	WBGene00010292	F59A1.6	6.95091e-05	-0.825656	DOWN
R09H10.5	WBGene00011182	R09H10.5	7.56774e-05	-0.821477	DOWN
K05F1.2	WBGene00003469	msp-142	7.61017e-05	-0.821202	DOWN
K07F5.3	WBGene00003449	msp-56	8.27078e-05	-0.817091	DOWN
Y46G5A.22	WBGene00012912	Y46G5A.22	8.33068e-05	-0.816734	DOWN
C28H8.2	WBGene00016193	C28H8.2	8.61606e-05	-0.815065	DOWN
C29E4.1	WBGene00000665	col-90	8.62808e-05	-0.814996	DOWN
H36L18.2	WBGene00010424	H36L18.2	8.68062e-05	-0.814694	DOWN
Y47D7A.5	WBGene00001714	grl-5	9.01417e-05	-0.812821	DOWN
C33G8.4	WBGene00016362	C33G8.4	9.04307e-05	-0.812662	DOWN
ZK1058.2	WBGene00003930	pat-3	9.49686e-05	-0.810223	DOWN
K01D12.9	WBGene00010468	K01D12.9	9.6902e-05	-0.809218	DOWN
C25F6.3	WBGene00016103	dpyd-1	9.86439e-05	-0.808328	DOWN
B0554.5	WBGene00015258	B0554.5	0.000100638	-0.807327	DOWN
Y4C6B.6	WBGene00021160	Y4C6B.6	0.000101045	-0.807125	DOWN
F25B4.8	WBGene00017771	F25B4.8	0.000103338	-0.806001	DOWN
F21F8.3	WBGene00000218	asp-5	0.00010466	-0.805364	DOWN
T02E9.2	WBGene00001716	grl-7	0.000113532	-0.801274	DOWN
F32D1.2	WBGene00017982	F32D1.2	0.000118564	-0.799087	DOWN
ZK1225.5	WBGene00014239	ZK1225.5	0.000127009	-0.795605	DOWN
T11F9.9	WBGene00000730	col-157	0.000128076	-0.795181	DOWN
Y54G9A.4	WBGene00013207	Y54G9A.4	0.000129494	-0.794622	DOWN
VC5.3	WBGene00003786	npa-1	0.000132831	-0.79333	DOWN
B0491.2	WBGene00005016	sqt-1	0.000136268	-0.79203	DOWN
K07H8.1	WBGene00019503	K07H8.1	0.000138662	-0.791143	DOWN
F46B6.8	WBGene00009773	F46B6.8	0.000141366	-0.790158	DOWN
R05H5.3	WBGene00011038	R05H5.3	0.00014182	-0.789995	DOWN
Y116F11B.3	WBGene00003959	pcp-4	0.000144078	-0.789188	DOWN
F11D5.6	WBGene00017383	F11D5.6	0.000161336	-0.783391	DOWN
F55G1.6	WBGene00018902	F55G1.6	0.00016634	-0.781819	DOWN
F56C9.11	WBGene00018954	F56C9.11	0.000166792	-0.781679	DOWN
C17F4.7	WBGene00015913	C17F4.7	0.000169224	-0.780933	DOWN
T05G11.4	WBGene00005774	srw-27	0.000174597	-0.77932	DOWN
F13D12.6	WBGene00008741	F13D12.6	0.000179172	-0.777983	DOWN
F46F11.2	WBGene00000473	cey-2	0.00018772	-0.775569	DOWN
F43C9.1	WBGene00018375	F43C9.1	0.000193846	-0.773901	DOWN
Y51H7C.13	WBGene00021791	Y51H7C.13	0.000204391	-0.771143	DOWN
Y57G11C.25	WBGene00013319	ccch-5	0.000208569	-0.770087	DOWN
C29F7.3	WBGene00007812	C29F7.3	0.000211415	-0.769379	DOWN
K12C11.2	WBGene00004888	smo-1	0.000215216	-0.768448	DOWN
C02A12.4	WBGene00003096	lys-7	0.00021717	-0.767975	DOWN
B0213.17	WBGene00015046	nlp-34	0.000221684	-0.766897	DOWN
C24H11.7	WBGene00007703	gbf-1	0.00023789	-0.763192	DOWN
T05E12.6	WBGene00011487	T05E12.6	0.000238291	-0.763103	DOWN
C17C3.12	WBGene00015894	acdh-2	0.000242417	-0.762199	DOWN
F59E12.12	WBGene00000252	bli-2	0.000252751	-0.759997	DOWN
F58D5.2	WBGene00010242	F58D5.2	0.000272697	-0.755974	DOWN
F48D6.4	WBGene00018602	F48D6.4	0.000285082	-0.753613	DOWN
C35D10.11	WBGene00016447	C35D10.11	0.000311505	-0.748882	DOWN
Y56A3A.21	WBGene00013238	trap-4	0.000312055	-0.748788	DOWN
D2096.3	WBGene00017071	D2096.3	0.000313748	-0.748498	DOWN
ZK632.10	WBGene00014017	ZK632.10	0.000330078	-0.745776	DOWN
T02G5.7	WBGene00020166	T02G5.7	0.000331416	-0.745559	DOWN
F54D8.3	WBGene00000107	alh-1	0.000332521	-0.74538	DOWN
H02I12.1	WBGene00010351	cbd-1	0.000332568	-0.745372	DOWN
ZK617.2	WBGene00014009	lips-6	0.000349398	-0.742714	DOWN
F58G1.4	WBGene00010266	dct-18	0.000350614	-0.742527	DOWN
ZK265.2	WBGene00000639	col-63	0.000361377	-0.740894	DOWN
F13H6.3	WBGene00017431	F13H6.3	0.000368045	-0.739906	DOWN
T02H6.11	WBGene00020181	T02H6.11	0.000442307	-0.7299	DOWN
T08A9.8	WBGene00004989	spp-4	0.000453607	-0.728518	DOWN
W04G3.2	WBGene00012256	W04G3.2	0.000476247	-0.725841	DOWN
Y17G7B.12	WBGene00012465	Y17G7B.12	0.000504041	-0.722714	DOWN
Y48G8AL.12	WBGene00021690	Y48G8AL.12	0.000523309	-0.720638	DOWN
C33F10.1	WBGene00016351	C33F10.1	0.000524868	-0.720474	DOWN
W06D4.1	WBGene00001843	hgo-1	0.000547929	-0.718088	DOWN
Y110A2AL.8	WBGene00004210	ptc-3	0.000558899	-0.716986	DOWN
C17G10.4	WBGene00000383	cdc-14	0.000559218	-0.716954	DOWN
W02A2.1	WBGene00001394	fat-2	0.000568449	-0.716042	DOWN
T24A6.16	WBGene00020753	T24A6.16	0.000589445	-0.714019	DOWN
F35C5.6	WBGene00009394	clec-63	0.000602792	-0.712768	DOWN
F32A5.3	WBGene00017969	F32A5.3	0.000613516	-0.711781	DOWN
H06H21.3	WBGene00019162	H06H21.3	0.000616365	-0.711522	DOWN
T18H9.2	WBGene00000215	asp-2	0.000620576	-0.71114	DOWN
B0035.13	WBGene00007112	B0035.13	0.000621323	-0.711073	DOWN
Y105C5B.19	WBGene00013658	Y105C5B.19	0.000621692	-0.711039	DOWN
C42D8.2	WBGene00006926	vit-2	0.000643288	-0.709123	DOWN
ZK632.9	WBGene00014016	ZK632.9	0.000645001	-0.708974	DOWN
C41G7.3	WBGene00008061	C41G7.3	0.000662128	-0.7075	DOWN
D1022.2	WBGene00017021	D1022.2	0.000683925	-0.705674	DOWN
ZC395.10	WBGene00022599	ZC395.10	0.000690748	-0.705114	DOWN
W08E3.1	WBGene00004915	snr-2	0.000754877	-0.700085	DOWN
F55G1.10	WBGene00001935	his-61	0.000765506	-0.69929	DOWN
F54A5.3	WBGene00018788	shc-1	0.000771797	-0.698824	DOWN
F58F12.1	WBGene00019061	F58F12.1	0.000774393	-0.698633	DOWN
F40F11.2	WBGene00009587	F40F11.2	0.000781667	-0.698101	DOWN
F21C10.10	WBGene00017659	F21C10.10	0.000812709	-0.695879	DOWN
M60.2	WBGene00019779	M60.2	0.000826612	-0.69491	DOWN
F22D6.10	WBGene00000636	col-60	0.000829324	-0.694722	DOWN
W05G11.6	WBGene00021043	W05G11.6	0.000859842	-0.692652	DOWN
F10D7.3	WBGene00017340	F10D7.3	0.000868187	-0.692098	DOWN
Note: All gene names are according to Wormbase version WB195
Note: Significance of differential expression was inferred with F tests using the R/MAANOVA package
Note: A particular gene may be present more than once if different oligos on the microarray yielded signficant results during R/MAANOVA-based analysis
Note: Data are sorted according to decreasing fold changes

## Sheet: N2-UP
List of significantly differentially UP-regulated genes after exposure of C.elegans strain N2 to pathogenic B. thuringiensis B-18247 (Wormbase WB195)
EuGene	Gene WB ID	Gene Public Name	Ftest: p-value	Fold-change [ln(x)]	Category
T01D3.6	WBGene00011330	T01D3.6	0	2.79693	UP
C17H12.8	WBGene00015933	C17H12.8	0	2.56759	UP
T01D3.6	WBGene00011330	T01D3.6	0	2.50829	UP
T26C12.3	WBGene00020833	T26C12.3	0	2.31774	UP
Y22F5A.5	WBGene00003091	lys-2	0	2.25879	UP
DY3.4	WBGene00006618	trt-1	0	2.22105	UP
Y22F5A.4	WBGene00003090	lys-1	0	2.21702	UP
F55C9.6	WBGene00010103	F55C9.6	0	2.09711	UP
K11H12.4	WBGene00019660	K11H12.4	5.9952e-15	1.89346	UP
F55C9.6	WBGene00010103	F55C9.6	8.21565e-15	1.88374	UP
H32C10.3	WBGene00019257	H32C10.3	1.12133e-14	1.87429	UP
T01D3.6	WBGene00011330	T01D3.6	3.23075e-14	1.84134	UP
C16C8.13	WBGene00015851	C16C8.13	9.84768e-14	1.80614	UP
F45H7.2	WBGene00001559	gei-1	2.54019e-13	1.77568	UP
T01H3.4	WBGene00011350	T01H3.4	3.38063e-13	1.7664	UP
F13E9.2	WBGene00008751	fipr-14	4.99156e-13	1.75366	UP
C30E1.2	WBGene00016251	C30E1.2	5.30131e-13	1.75168	UP
M79.1	WBGene00000018	abl-1	1.09379e-12	1.72773	UP
C02B8.4	WBGene00001953	hlh-8	1.25744e-12	1.72308	UP
Y38H8A.2	WBGene00012636	Y38H8A.2	1.44074e-12	1.71853	UP
Y51H7BR.5	WBGene00021777	Y51H7BR.5	2.0105e-12	1.70735	UP
ZK256.1	WBGene00004063	pmr-1	3.96416e-12	1.68434	UP
T15D6.3	WBGene00001642	gly-17	4.49518e-12	1.68004	UP
T01E8.3	WBGene00004038	plc-3	6.25133e-12	1.66873	UP
F53A9.2	WBGene00018725	F53A9.2	1.37111e-11	1.64147	UP
C17H12.6	WBGene00015932	C17H12.6	1.7512e-11	1.63289	UP
Y45G12B.2	WBGene00021563	Y45G12B.2	2.33742e-11	1.62271	UP
ZK6.11	WBGene00022645	ZK6.11	2.42203e-11	1.62145	UP
T25B9.5	WBGene00012011	T25B9.5	2.60566e-11	1.61886	UP
ZK6.10	WBGene00022644	dod-19	2.65711e-11	1.61817	UP
C45H4.13	WBGene00016694	C45H4.13	3.03616e-11	1.61343	UP
F53A9.1	WBGene00018724	F53A9.1	3.87009e-11	1.60478	UP
F54D10.4	WBGene00018805	F54D10.4	5.17465e-11	1.59436	UP
E02D9.1	WBGene00017098	E02D9.1	1.62443e-10	1.55268	UP
F44B9.1	WBGene00001059	dpf-6	1.76689e-10	1.54958	UP
K04F10.4	WBGene00000254	bli-4	2.05441e-10	1.54399	UP
K07A1.3	WBGene00010610	K07A1.3	2.16765e-10	1.542	UP
C49F5.3	WBGene00008207	C49F5.3	2.90023e-10	1.53115	UP
T10H4.9	WBGene00005942	srx-51	3.58693e-10	1.52318	UP
C46F2.1	WBGene00016714	C46F2.1	4.43543e-10	1.51517	UP
T25E4.1	WBGene00020803	T25E4.1	5.23709e-10	1.50889	UP
M163.7	WBGene00010939	M163.7	8.66292e-10	1.48968	UP
K08D12.6	WBGene00019540	K08D12.6	1.52656e-09	1.46776	UP
EEED8.15	WBGene00017143	EEED8.15	1.61676e-09	1.46553	UP
F47A4.1	WBGene00009799	lgc-47	1.84153e-09	1.46044	UP
K10G4.4	WBGene00010753	K10G4.4	2.06659e-09	1.45592	UP
T10H4.12	WBGene00000783	cpr-3	2.49039e-09	1.44858	UP
PAR2.3	WBGene00019801	aak-1	3.24994e-09	1.43804	UP
F01D4.2	WBGene00008486	ugt-44	4.15988e-09	1.42821	UP
Y94H6A.8	WBGene00022380	Y94H6A.8	4.41801e-09	1.4258	UP
M162.5	WBGene00010931	M162.5	7.6057e-09	1.40388	UP
Y94A7B.1	WBGene00005496	srh-292	1.08535e-08	1.38936	UP
Y46H3A.6	WBGene00001632	gly-7	1.17349e-08	1.38615	UP
Y39C12A.9	WBGene00012710	Y39C12A.9	1.304e-08	1.38181	UP
Y73B3A.16	WBGene00022218	Y73B3A.16	1.32273e-08	1.38122	UP
Y54G2A.14	WBGene00021879	clec-83	1.4928e-08	1.37621	UP
Y43F8B.3	WBGene00012814	Y43F8B.3	1.60022e-08	1.37333	UP
T19D12.4	WBGene00020579	T19D12.4	1.63161e-08	1.37253	UP
F22H10.3	WBGene00017727	F22H10.3	1.70582e-08	1.37068	UP
D2092.3	WBGene00000050	acr-11	2.29048e-08	1.35837	UP
R06A4.7	WBGene00003220	mes-2	3.27866e-08	1.34325	UP
C13G3.3	WBGene00007554	pptr-2	3.87953e-08	1.3361	UP
ZK1128.4	WBGene00014230	ZK1128.4	4.81014e-08	1.32691	UP
F27D4.5	WBGene00006518	tag-173	4.90921e-08	1.32603	UP
F48F5.1	WBGene00009845	F48F5.1	7.87277e-08	1.30562	UP
C01G10.11	WBGene00006808	unc-76	1.09668e-07	1.29111	UP
K04F10.4	WBGene00000254	bli-4	1.16624e-07	1.2884	UP
F44B9.1	WBGene00001059	dpf-6	1.23605e-07	1.28583	UP
C17H12.13	WBGene00015938	C17H12.13	1.51068e-07	1.27694	UP
H10D18.6	WBGene00019181	H10D18.6	1.72903e-07	1.27092	UP
ZC434.5	WBGene00001337	ers-2	1.91657e-07	1.26632	UP
C27B7.4	WBGene00007761	rad-26	3.18983e-07	1.24329	UP
C54F6.5	WBGene00016923	C54F6.5	3.35061e-07	1.24104	UP
C25B8.6	WBGene00003710	nhr-120	3.3744e-07	1.24072	UP
B0350.2	WBGene00006780	unc-44	4.02954e-07	1.23259	UP
C07A9.7	WBGene00007403	set-3	5.46657e-07	1.21849	UP
ZK896.4	WBGene00014135	ZK896.4	5.92597e-07	1.21473	UP
T08G11.3	WBGene00011630	T08G11.3	6.08503e-07	1.2135	UP
F08B6.2	WBGene00001682	gpc-2	6.60886e-07	1.20964	UP
K01H12.1	WBGene00010484	K01H12.1	9.21327e-07	1.19399	UP
C07A9.7	WBGene00007403	set-3	9.81673e-07	1.19099	UP
C44H9.5	WBGene00008100	C44H9.5	1.04913e-06	1.18783	UP
T21B4.1	WBGene00011876	srz-6	1.18486e-06	1.18202	UP
F35H8.7	WBGene00006938	wee-1.1	1.20116e-06	1.18137	UP
Y66H1B.3	WBGene00022049	Y66H1B.3	1.26329e-06	1.17895	UP
H03A11.2	WBGene00010357	H03A11.2	1.52933e-06	1.16976	UP
Y116A8C.3	WBGene00013784	Y116A8C.3	1.57009e-06	1.16849	UP
F35B3.5	WBGene00004121	pqn-34	1.57023e-06	1.16848	UP
C29E6.1	WBGene00002827	let-653	1.92653e-06	1.15856	UP
F28F8.4	WBGene00009222	fbxa-95	1.94249e-06	1.15816	UP
C01F6.6	WBGene00006438	tag-60	2.08528e-06	1.15469	UP
C09F12.1	WBGene00000522	clc-1	2.23253e-06	1.15135	UP
C07G2.3	WBGene00000380	cct-5	2.26278e-06	1.15069	UP
B0414.7	WBGene00003472	mtk-1	2.33143e-06	1.14923	UP
F57B1.3	WBGene00000732	col-159	2.49565e-06	1.14588	UP
F14F8.8	WBGene00008816	F14F8.8	2.58194e-06	1.14421	UP
W08E12.8	WBGene00021089	W08E12.8	2.6047e-06	1.14378	UP
C25D7.2	WBGene00007715	C25D7.2	2.92678e-06	1.13801	UP
F08B4.5	WBGene00017237	F08B4.5	3.73497e-06	1.12587	UP
W02C12.3	WBGene00020930	hlh-30	4.55857e-06	1.11586	UP
C44C3.2	WBGene00005876	srw-129	5.14601e-06	1.10973	UP
C49C3.9	WBGene00008199	C49C3.9	5.3829e-06	1.10744	UP
ZK1320.3	WBGene00014253	ZK1320.3	5.58314e-06	1.10558	UP
Y20F4.4	WBGene00021239	Y20F4.4	6.54894e-06	1.09744	UP
F10D7.5	WBGene00017342	F10D7.5	8.43832e-06	1.08437	UP
F37A4.6	WBGene00018136	F37A4.6	8.72558e-06	1.08264	UP
C35E7.2	WBGene00016454	C35E7.2	8.93686e-06	1.0814	UP
C08A9.6	WBGene00015586	C08A9.6	9.31328e-06	1.07925	UP
B0024.4	WBGene00007097	B0024.4	9.50174e-06	1.07821	UP
M02F4.7	WBGene00019738	clec-265	1.01418e-05	1.07481	UP
F36H12.1	WBGene00018117	nlp-47	1.01699e-05	1.07466	UP
M02B7.3	WBGene00003884	osm-3	1.03057e-05	1.07397	UP
C16H3.2	WBGene00002272	lec-9	1.04983e-05	1.073	UP
K03D7.2	WBGene00005778	srw-31	1.06361e-05	1.07232	UP
T05F1.6	WBGene00002027	hsr-9	1.15019e-05	1.06821	UP
ZK896.5	WBGene00014136	ZK896.5	1.17939e-05	1.06689	UP
R07B1.10	WBGene00002271	lec-8	1.23242e-05	1.06458	UP
F49E12.6	WBGene00009899	F49E12.6	1.52443e-05	1.05332	UP
F42A9.7	WBGene00018336	F42A9.7	1.62831e-05	1.0498	UP
K12G11.3	WBGene00010790	sodh-1	1.63941e-05	1.04944	UP
C43H6.7	WBGene00016620	C43H6.7	1.71605e-05	1.047	UP
C41D11.8	WBGene00000787	cps-6	1.75434e-05	1.04581	UP
Y69A2AR.7	WBGene00022078	Y69A2AR.7	1.97407e-05	1.03947	UP
F57A8.1	WBGene00010177	F57A8.1	2.09951e-05	1.03615	UP
ZK354.2	WBGene00022705	ZK354.2	2.32165e-05	1.0307	UP
ZK849.1	WBGene00014100	ZK849.1	2.35974e-05	1.02982	UP
C33F10.4	WBGene00016353	C33F10.4	2.44833e-05	1.02781	UP
F38B6.3	WBGene00018173	F38B6.3	2.90666e-05	1.01843	UP
K06G5.1	WBGene00010605	K06G5.1	2.92113e-05	1.01816	UP
T28F2.3	WBGene00000284	cah-6	2.93064e-05	1.01798	UP
ZK1058.2	WBGene00003930	pat-3	3.00896e-05	1.01653	UP
K06A4.6	WBGene00010596	K06A4.6	3.61466e-05	1.0064	UP
C41C4.5	WBGene00006832	unc-105	3.72843e-05	1.00468	UP
Y38E10A.5	WBGene00012583	clec-4	3.77782e-05	1.00395	UP
C09H10.9	WBGene00007503	C09H10.9	3.8616e-05	1.00272	UP
T24B8.5	WBGene00011979	T24B8.5	4.05639e-05	0.99998	UP
K10C8.1	WBGene00010734	K10C8.1	4.10796e-05	0.999275	UP
T05B4.3	WBGene00020237	phat-4	4.17984e-05	0.998305	UP
C24B9.10	WBGene00005213	srg-56	4.35213e-05	0.996044	UP
T27A1.2	WBGene00020834	T27A1.2	4.35679e-05	0.995985	UP
T03F7.1	WBGene00004910	snf-11	4.47245e-05	0.994515	UP
C05C12.6	WBGene00007338	C05C12.6	4.70866e-05	0.991624	UP
M02G9.1	WBGene00010830	M02G9.1	4.8868e-05	0.989533	UP
F19H6.4	WBGene00008959	F19H6.4	6.37099e-05	0.974479	UP
W02D7.8	WBGene00020943	W02D7.8	7.22637e-05	0.967253	UP
T20F5.4	WBGene00020626	T20F5.4	7.3384e-05	0.966367	UP
C15C8.2	WBGene00000521	cky-1	8.53728e-05	0.957616	UP
ZK1128.1	WBGene00014227	ZK1128.1	9.58907e-05	0.950847	UP
T23B3.4	WBGene00020712	ckr-1	0.000102481	0.946955	UP
Y113G7A.10	WBGene00013747	spe-19	0.000107727	0.944021	UP
C02B10.5	WBGene00015330	C02B10.5	0.000116099	0.939609	UP
T04G9.3	WBGene00002071	ile-2	0.000117176	0.939063	UP
Y50E8A.5	WBGene00013048	Y50E8A.5	0.000123775	0.935819	UP
K09C4.6	WBGene00019551	K09C4.6	0.000128232	0.93372	UP
C36E6.1	WBGene00016489	C36E6.1	0.000128985	0.933371	UP
C18C4.10	WBGene00002215	klc-2	0.000131942	0.932023	UP
C13G3.3	WBGene00007554	pptr-2	0.000136362	0.93006	UP
F55A12.9	WBGene00004131	pqn-44	0.000146827	0.925641	UP
K08D8.6	WBGene00010660	K08D8.6	0.000169669	0.916945	UP
F22B5.3	WBGene00009041	cut-3	0.000189713	0.910178	UP
W08A12.3	WBGene00021080	W08A12.3	0.000230511	0.898264	UP
F11C1.6	WBGene00003623	nhr-25	0.000246685	0.894082	UP
F28H7.9	WBGene00009242	sre-6	0.000252864	0.892553	UP
B0302.1	WBGene00002207	kin-25	0.000349098	0.872392	UP
Y71H2B.6	WBGene00007019	mdt-19	0.00035266	0.87175	UP
C27A2.2	WBGene00004434	rpl-22	0.000396549	0.864308	UP
C56E6.3	WBGene00016971	C56E6.3	0.000425963	0.859741	UP
Y40H7A.5	WBGene00005101	srd-23	0.000436176	0.858223	UP
C04A11.3	WBGene00007287	gck-4	0.000452374	0.855883	UP
B0228.4	WBGene00015061	tag-308	0.000501803	0.849198	UP
Note: All gene names are according to Wormbase version WB195
Note: Significance of differential expression was inferred with F tests using the R/MAANOVA package
Note: A particular gene may be present more than once if different oligos on the microarray yielded signficant results during R/MAANOVA-based analysis
Note: Data are sorted according to decreasing fold changes

## Sheet: N2-DOWN
List of significantly differentially DOWN-regulated genes after exposure of C.elegans strain N2 to pathogenic B. thuringiensis B-18247 (Wormbase WB195)
EuGene	Gene WB ID	Gene Public Name	Ftest: p-value	Fold-change [ln(x)]	Category
F15E11.1	WBGene00017490	F15E11.1	0	-2.38408	DOWN
F22G12.2	WBGene00009062	F22G12.2	6.66134e-16	-1.94043	DOWN
F15E11.14	WBGene00017500	F15E11.14	1.12133e-14	-1.85633	DOWN
C50B6.3	WBGene00008219	C50B6.3	2.60458e-13	-1.75697	DOWN
Y116F11A.1	WBGene00013816	Y116F11A.1	6.22613e-13	-1.72848	DOWN
C02F12.9	WBGene00015358	C02F12.9	9.91984e-12	-1.63484	DOWN
Y39B6A.1	WBGene00012664	Y39B6A.1	3.34335e-10	-1.50791	DOWN
K09F5.2	WBGene00006925	vit-1	1.25916e-09	-1.45734	DOWN
C55B7.4	WBGene00016943	acdh-1	3.65956e-09	-1.41541	DOWN
F59D8.1	WBGene00006927	vit-3	4.14158e-08	-1.3154	DOWN
F22F4.2	WBGene00002125	inx-3	5.21529e-08	-1.30552	DOWN
F20D12.1	WBGene00017641	csr-1	6.65372e-08	-1.29501	DOWN
F21F8.4	WBGene00017678	F21F8.4	9.19731e-08	-1.28092	DOWN
K10G6.3	WBGene00004751	sea-2	1.11525e-07	-1.27246	DOWN
Y17G7B.10	WBGene00012463	Y17G7B.10	1.38733e-07	-1.26281	DOWN
C17D12.1	WBGene00007637	C17D12.1	2.71095e-07	-1.23277	DOWN
ZK757.4	WBGene00014075	ZK757.4	5.01929e-07	-1.20454	DOWN
W07B8.5	WBGene00000785	cpr-5	5.72942e-07	-1.19839	DOWN
Y45F10A.3	WBGene00012866	Y45F10A.3	9.02292e-07	-1.17707	DOWN
Y54G11A.13	WBGene00013220	ctl-3	1.30032e-06	-1.15965	DOWN
F55C9.11	WBGene00010107	F55C9.11	1.4264e-06	-1.15521	DOWN
W03A5.3	WBGene00001731	grl-22	2.0639e-06	-1.13729	DOWN
F41G4.7	WBGene00018310	F41G4.7	2.20284e-06	-1.1341	DOWN
R186.7	WBGene00011308	R186.7	2.65755e-06	-1.12487	DOWN
T05G5.6	WBGene00001155	ech-6	3.53064e-06	-1.11077	DOWN
F17C11.9	WBGene00008920	F17C11.9	4.72336e-06	-1.09615	DOWN
Y39E4B.11	WBGene00012720	Y39E4B.11	5.17156e-06	-1.09156	DOWN
F57F5.1	WBGene00010204	F57F5.1	5.98181e-06	-1.08416	DOWN
F59D8.1	WBGene00006927	vit-3	6.69982e-06	-1.07835	DOWN
C10H11.7	WBGene00015696	C10H11.7	8.44516e-06	-1.06642	DOWN
C33F10.12	WBGene00016358	C33F10.12	1.06694e-05	-1.05424	DOWN
C54F6.14	WBGene00001500	ftn-1	1.29645e-05	-1.04399	DOWN
W02B3.6	WBGene00020926	W02B3.6	1.3816e-05	-1.04063	DOWN
F58B3.1	WBGene00003093	lys-4	1.38342e-05	-1.04056	DOWN
Y102A5C.14	WBGene00013620	fbxa-111	1.50677e-05	-1.03602	DOWN
F58F6.2	WBGene00000679	col-105	2.12272e-05	-1.01764	DOWN
ZC404.11	WBGene00022605	ZC404.11	3.19939e-05	-0.995239	DOWN
B0212.3	WBGene00015037	B0212.3	3.23574e-05	-0.994615	DOWN
F59D8.2	WBGene00006928	vit-4	3.39176e-05	-0.992013	DOWN
K04F1.13	WBGene00019392	K04F1.13	3.82275e-05	-0.985375	DOWN
C17E7.4	WBGene00015899	C17E7.4	4.14988e-05	-0.980795	DOWN
K08H10.7	WBGene00004323	rde-1	4.31056e-05	-0.97867	DOWN
F58G6.7	WBGene00010277	F58G6.7	4.44383e-05	-0.976963	DOWN
F35E12.3	WBGene00009427	fbxa-181	6.75e-05	-0.953258	DOWN
K08B5.1	WBGene00019518	K08B5.1	7.8545e-05	-0.944533	DOWN
F19G12.3	WBGene00017611	F19G12.3	8.31121e-05	-0.941261	DOWN
W06D12.2	WBGene00006692	twk-42	8.78605e-05	-0.938034	DOWN
F22A3.6	WBGene00017691	ilys-5	8.96737e-05	-0.936845	DOWN
R12B2.5	WBGene00007016	mdt-15	9.26904e-05	-0.934916	DOWN
C48B4.7	WBGene00008170	C48B4.7	9.43045e-05	-0.933909	DOWN
AH9.1	WBGene00014998	AH9.1	0.000103513	-0.928454	DOWN
F09B12.3	WBGene00008607	F09B12.3	0.000106324	-0.92688	DOWN
F54D5.7	WBGene00010052	F54D5.7	0.000107861	-0.926036	DOWN
F41B4.3	WBGene00018259	F41B4.3	0.00011631	-0.921589	DOWN
C17C3.12	WBGene00015894	acdh-2	0.000122062	-0.918733	DOWN
F53A9.9	WBGene00018732	F53A9.9	0.000131656	-0.91424	DOWN
F22B8.3	WBGene00009046	F22B8.3	0.000142861	-0.909367	DOWN
B0464.3	WBGene00007185	nlp-36	0.000160834	-0.902257	DOWN
F59D8.2	WBGene00006928	vit-4	0.000173392	-0.897721	DOWN
Y45F3A.9	WBGene00012864	Y45F3A.9	0.000182763	-0.894533	DOWN
F28C12.2	WBGene00005044	sra-18	0.000194965	-0.890604	DOWN
F58B3.2	WBGene00003094	lys-5	0.00020673	-0.887029	DOWN
C52E4.1	WBGene00000781	cpr-1	0.000227785	-0.881083	DOWN
Y43D4A.4	WBGene00012790	Y43D4A.4	0.000229043	-0.880744	DOWN
Y38F1A.10	WBGene00003144	max-2	0.000230324	-0.880401	DOWN
F09G8.3	WBGene00017319	F09G8.3	0.000232274	-0.879882	DOWN
C01C4.2	WBGene00015292	C01C4.2	0.000233756	-0.879491	DOWN
ZK721.4	WBGene00022811	ZK721.4	0.000239641	-0.877958	DOWN
K06B9.4	WBGene00019441	K06B9.4	0.000242144	-0.877317	DOWN
C25F6.3	WBGene00016103	dpyd-1	0.000253889	-0.87439	DOWN
K08B5.2	WBGene00019519	K08B5.2	0.000258312	-0.87332	DOWN
F13B10.2	WBGene00004414	rpl-3	0.000275026	-0.869428	DOWN
Y48B6A.1	WBGene00012978	Y48B6A.1	0.000285754	-0.867044	DOWN
F10A3.2	WBGene00008632	fbxa-88	0.000337952	-0.856526	DOWN
Y54G2A.28	WBGene00021892	Y54G2A.28	0.0003474	-0.854787	DOWN
K04G7.4	WBGene00019401	nuo-4	0.000383563	-0.848514	DOWN
C52E2.8	WBGene00016887	C52E2.8	0.000414119	-0.843631	DOWN
ZK6.3	WBGene00022638	scl-27	0.000429658	-0.841275	DOWN
C49F5.6	WBGene00008210	C49F5.6	0.000472656	-0.835149	DOWN
ZK973.9	WBGene00022835	ZK973.9	0.000488827	-0.832979	DOWN
R06A10.1	WBGene00019909	R06A10.1	0.000493879	-0.832315	DOWN
C28H8.7	WBGene00016198	C28H8.7	0.000522015	-0.828728	DOWN
Note: All gene names are according to Wormbase version WB195
Note: Significance of differential expression was inferred with F tests using the R/MAANOVA package
Note: A particular gene may be present more than once if different oligos on the microarray yielded signficant results during R/MAANOVA-based analysis
Note: Data are sorted according to decreasing fold changes
